# Supplementary material for: A surface-exposed cardiolipin synthase provides an unexpected paradigm for maintaining the Gram-negative outer membrane
Source: Proc Natl Acad Sci U S A. 2026 Jan 22;123(4):e2524588123. doi: 10.1073/pnas.2524588123 (PMC12846801; doi:10.1073/pnas.2524588123)
Supplement: Supplementary file 2 — Dataset S01 (XLSX) [file pnas.2524588123.sd01.xlsx]

## Sheet: ClsO Homologs
Genera	Number of ClsO alleles	Proteobacteria classes			Species with ClsO alleles	# ID	Prediction	SP(Sec/SPI)	TAT(Tat/SPI)	LIPO(Sec/SPII)	OTHER	CS Position
Geminicoccus	1	Alphaproteobacteria			Achromobacter aegrifaciens	WP_244958622.1	LIPO(Sec/SPII)	0.000486	5.9e-05	0.999298	0.000157	CS pos: 19-20. LSG-CG. Pr: 0.9995
Meridianimarinicoccus	1	Alphaproteobacteria			Achromobacter agilis	WP_129527299.1	LIPO(Sec/SPII)	0.000428	9.4e-05	0.999282	0.000196	CS pos: 19-20. LSG-CG. Pr: 0.9998
Stappia	1	Alphaproteobacteria			Achromobacter arsenitoxydans	WP_008167280.1	LIPO(Sec/SPII)	0.000819	0.000123	0.998749	0.000309	CS pos: 18-19. LAG-CS. Pr: 0.9992
Teichococcus	1	Alphaproteobacteria			Achromobacter deleyi	WP_175191170.1	LIPO(Sec/SPII)	0.00051	7.5e-05	0.999214	0.000201	CS pos: 19-20. LTG-CS. Pr: 0.9997
Achromobacter	17	Betaproteobacteria			Achromobacter denitrificans	WP_062685216.1	LIPO(Sec/SPII)	0.000626	8.9e-05	0.999092	0.000194	CS pos: 19-20. LSG-CG. Pr: 0.9994
Advenella	2	Betaproteobacteria			Achromobacter dolens	WP_217481214.1	LIPO(Sec/SPII)	0.001046	0.000162	0.998484	0.000308	CS pos: 19-20. LTG-CS. Pr: 0.9992
Alcaligenes	2	Betaproteobacteria			Achromobacter insolitus	WP_088607763.1	LIPO(Sec/SPII)	0.000553	7.4e-05	0.999173	0.0002	CS pos: 19-20. LSG-CG. Pr: 0.9994
Alicycliphilus	1	Betaproteobacteria			Achromobacter insuavis	WP_218951216.1	LIPO(Sec/SPII)	0.000842	0.000136	0.998722	0.0003	CS pos: 19-20. LTG-CS. Pr: 0.9994
Allopusillimonas	1	Betaproteobacteria			Achromobacter kerstersii	WP_054422679.1	LIPO(Sec/SPII)	0.000446	6e-05	0.99933	0.000164	CS pos: 19-20. LSG-CS. Pr: 0.9994
Alysiella	2	Betaproteobacteria			Achromobacter marplatensis	WP_088589504.1	LIPO(Sec/SPII)	0.024316	0.01058	0.910087	0.055017	CS pos: 11-12. LSG-CS. Pr: 0.9121
Bergeriella	1	Betaproteobacteria			Achromobacter mucicolens	WP_223572573.1	LIPO(Sec/SPII)	0.001516	0.000175	0.997811	0.000498	CS pos: 18-19. TSG-CS. Pr: 0.9984
Bordetella	3	Betaproteobacteria			Achromobacter pestifer	WP_217481473.1	LIPO(Sec/SPII)	0.000434	6e-05	0.999341	0.000165	CS pos: 19-20. LSG-CS. Pr: 0.9995
Burkholderia	5	Betaproteobacteria			Achromobacter piechaudii	WP_061305618.1	LIPO(Sec/SPII)	0.000747	9.3e-05	0.998916	0.000244	CS pos: 19-20. LGG-CS. Pr: 0.9992
Caballeronia	14	Betaproteobacteria			Achromobacter ruhlandii	WP_144419161.1	LIPO(Sec/SPII)	0.001117	0.000166	0.998415	0.000302	CS pos: 19-20. LTG-CS. Pr: 0.9991
Candidimonas	1	Betaproteobacteria			Achromobacter spanius	WP_100854707.1	LIPO(Sec/SPII)	0.001593	7.8e-05	0.998044	0.000286	CS pos: 19-20. LGG-CA. Pr: 0.9984
Chitiniphilus	2	Betaproteobacteria			Achromobacter veterisilvae	WP_129243127.1	LIPO(Sec/SPII)	0.000607	8.6e-05	0.99912	0.000187	CS pos: 19-20. LSG-CS. Pr: 0.9986
Chitinolyticbacter	2	Betaproteobacteria			Achromobacter xylosoxidans	WP_053074777.1	LIPO(Sec/SPII)	0.001418	0.000138	0.998201	0.000244	CS pos: 19-20. LTG-CG. Pr: 0.9983
Comamonas	8	Betaproteobacteria			Acinetobacter albensis	WP_092721116.1	LIPO(Sec/SPII)	0.030851	0.050215	0.716461	0.202472	CS pos: 38-39. IPA-CS. Pr: 0.5930
Conchiformibius	2	Betaproteobacteria			Acinetobacter amyesii	WP_249708671.1	LIPO(Sec/SPII)	0.000451	0.000186	0.998862	0.000501	CS pos: 22-23. LTG-CS. Pr: 0.9998
Cupriavidus	16	Betaproteobacteria			Acinetobacter apis	WP_228149642.1	LIPO(Sec/SPII)	0.001529	0.000125	0.997842	0.000504	CS pos: 20-21. LNA-CS. Pr: 0.9984
Diaphorobacter	2	Betaproteobacteria			Acinetobacter baretiae	WP_196423722.1	LIPO(Sec/SPII)	0.004166	0.000974	0.977199	0.017661	CS pos: 29-30. LNG-CS. Pr: 0.9781
Eoetvoesiella	1	Betaproteobacteria			Acinetobacter baumannii	EEX01694.1	LIPO(Sec/SPII)	0.026742	0.153076	0.785876	0.034306	CS pos: 39-40. LTG-CS. Pr: 0.7484
Janthinobacterium	6	Betaproteobacteria			Acinetobacter baylyi	WP_081398986.1	LIPO(Sec/SPII)	0.00156	0.000116	0.997645	0.000679	CS pos: 24-25. ING-CS. Pr: 0.9983
Kingella	5	Betaproteobacteria			Acinetobacter beijerinckii	WP_005059603.1	LIPO(Sec/SPII)	0.004792	0.003152	0.98171	0.010347	CS pos: 36-37. ISG-CS. Pr: 0.9842
Lacisediminimonas	1	Betaproteobacteria			Acinetobacter bereziniae	WP_200149957.1	LIPO(Sec/SPII)	0.01663	0.020214	0.946769	0.016387	CS pos: 37-38. LSA-CS. Pr: 0.9132
Limnobacter	1	Betaproteobacteria			Acinetobacter bohemicus	WP_004647941.1	LIPO(Sec/SPII)	0.051485	0.01708	0.82448	0.106954	CS pos: 38-39. VPA-CS. Pr: 0.6841
Massilia	15	Betaproteobacteria			Acinetobacter bouvetii	WP_005007764.1	LIPO(Sec/SPII)	0.082476	0.036826	0.788839	0.091859	CS pos: 35-36. LPA-CS. Pr: 0.7605
Methylibium	1	Betaproteobacteria			Acinetobacter brisouii	WP_004902044.1	LIPO(Sec/SPII)	0.018152	0.001411	0.973731	0.006705	CS pos: 28-29. VTA-CS. Pr: 0.9507
Methylobacillus	2	Betaproteobacteria			Acinetobacter celticus	WP_068886056.1	LIPO(Sec/SPII)	0.037329	0.016014	0.81307	0.133587	CS pos: 39-40. IPA-CS. Pr: 0.7563
Neisseria	19	Betaproteobacteria			Acinetobacter chinensis	WP_227542924.1	LIPO(Sec/SPII)	0.007363	0.000119	0.991334	0.001184	CS pos: 14-15. APG-CS. Pr: 0.9912
Neopusillimonas	1	Betaproteobacteria			Acinetobacter colistiniresistens	WP_016651570.1	LIPO(Sec/SPII)	0.009228	0.002548	0.919659	0.068565	CS pos: 36-37. VTG-CS. Pr: 0.9233
Niveibacterium	2	Betaproteobacteria			Acinetobacter courvalinii	WP_227554517.1	LIPO(Sec/SPII)	0.001029	0.000154	0.997445	0.001372	CS pos: 14-15. VTG-CS. Pr: 0.9989
Noviherbaspirillum	4	Betaproteobacteria			Acinetobacter cumulans	WP_106986582.1	LIPO(Sec/SPII)	0.121377	0.004778	0.794606	0.079239	CS pos: 37-38. IPA-CT. Pr: 0.7742
Oxalicibacterium	1	Betaproteobacteria			Acinetobacter defluvii	WP_065994335.1	LIPO(Sec/SPII)	0.047505	0.005821	0.892683	0.053991	CS pos: 38-39. LPA-CN. Pr: 0.8981
Paenalcaligenes	2	Betaproteobacteria			Acinetobacter equi	WP_054581160.1	LIPO(Sec/SPII)	0.001047	8.5e-05	0.998435	0.000433	CS pos: 24-25. ISG-CS. Pr: 0.9886
Pandoraea	8	Betaproteobacteria			Acinetobacter gandensis	WP_067764965.1	LIPO(Sec/SPII)	0.020573	0.002748	0.948828	0.027851	CS pos: 33-34. LPA-CT. Pr: 0.8990
Paraburkholderia	49	Betaproteobacteria			Acinetobacter gerneri	WP_004857419.1	LIPO(Sec/SPII)	0.036894	0.020438	0.896189	0.046479	CS pos: 38-39. LPA-CS. Pr: 0.8472
Paralysiella	1	Betaproteobacteria			Acinetobacter guerrae	WP_171406671.1	LIPO(Sec/SPII)	0.001054	0.000132	0.998544	0.00027	CS pos: 19-20. LSG-CS. Pr: 0.9990
Pararobbsia	2	Betaproteobacteria			Acinetobacter guillouiae	WP_096733264.1	LIPO(Sec/SPII)	0.004868	0.002374	0.989054	0.003705	CS pos: 37-38. LSA-CS. Pr: 0.9463
Pigmentiphaga	2	Betaproteobacteria			Acinetobacter gyllenbergii	WP_016660470.1	LIPO(Sec/SPII)	0.011327	0.002765	0.908675	0.077232	CS pos: 36-37. VTG-CS. Pr: 0.9091
Piscinibacter	1	Betaproteobacteria			Acinetobacter haemolyticus	WP_171287608.1	LIPO(Sec/SPII)	0.000521	0.000153	0.998652	0.000673	CS pos: 21-22. LSG-CT. Pr: 0.9997
Pollutimonas	3	Betaproteobacteria			Acinetobacter halotolerans	WP_130161438.1	LIPO(Sec/SPII)	0.00441	0.000223	0.99234	0.003027	CS pos: 12-13. LSS-CA. Pr: 0.9937
Pseudoduganella	1	Betaproteobacteria			Acinetobacter harbinensis	WP_039622246.1	LIPO(Sec/SPII)	0.000649	0.000148	0.998717	0.000486	CS pos: 21-22. LTG-CN. Pr: 0.9997
Pulveribacter	1	Betaproteobacteria			Acinetobacter ihumii	WP_130802402.1	LIPO(Sec/SPII)	0.041278	0.052565	0.852468	0.053688	CS pos: 38-39. LGG-CS. Pr: 0.7055
Pusillimonas	2	Betaproteobacteria			Acinetobacter johnsonii	WP_004979829.1	LIPO(Sec/SPII)	0.00164	0.000185	0.997715	0.000459	CS pos: 21-22. LAG-CQ. Pr: 0.9987
Ramlibacter	2	Betaproteobacteria			Acinetobacter junii	WP_212639526.1	LIPO(Sec/SPII)	0.001376	0.000181	0.997913	0.00053	CS pos: 21-22. LGG-CS. Pr: 0.9989
Rivibacter	1	Betaproteobacteria			Acinetobacter kanungonis	WP_235941068.1	LIPO(Sec/SPII)	0.011949	8.2e-05	0.987627	0.000342	CS pos: 23-24. LPA-CS. Pr: 0.9874
Simplicispira	1	Betaproteobacteria			Acinetobacter kookii	WP_092819643.1	LIPO(Sec/SPII)	0.00058	0.000147	0.998814	0.000458	CS pos: 21-22. MTG-CS. Pr: 0.9998
Snodgrassella	2	Betaproteobacteria			Acinetobacter kyonggiensis	WP_092690683.1	LIPO(Sec/SPII)	0.052972	0.016561	0.836814	0.093652	CS pos: 38-39. VPA-CS. Pr: 0.7082
Sulfurisoma	1	Betaproteobacteria			Acinetobacter lanii	WP_166324073.1	LIPO(Sec/SPII)	0.000604	0.000149	0.998856	0.00039	CS pos: 21-22. LSG-CS. Pr: 0.9990
Thauera	1	Betaproteobacteria			Acinetobacter larvae	WP_228703843.1	LIPO(Sec/SPII)	0.004766	0.000194	0.99416	0.00088	CS pos: 13-14. LSA-CS. Pr: 0.9955
Uliginosibacterium	1	Betaproteobacteria			Acinetobacter lwoffii	WP_219309299.1	LIPO(Sec/SPII)	0.001002	0.000146	0.99838	0.000473	CS pos: 21-22. LSG-CE. Pr: 0.9995
Uruburuella	2	Betaproteobacteria			Acinetobacter marinus	WP_092620080.1	LIPO(Sec/SPII)	0.001038	8.3e-05	0.998664	0.000215	CS pos: 20-21. LSA-CS. Pr: 0.9994
Variovorax	1	Betaproteobacteria			Acinetobacter modestus	WP_004660476.1	LIPO(Sec/SPII)	0.005365	0.001956	0.952395	0.040283	CS pos: 36-37. ITG-CS. Pr: 0.9538
Vitreoscilla	2	Betaproteobacteria			Acinetobacter nectaris	WP_023272897.1	LIPO(Sec/SPII)	0.044243	0.002533	0.948531	0.004694	CS pos: 13-14. LNA-CS. Pr: 0.9510
Wielerella	1	Betaproteobacteria			Acinetobacter nosocomialis	WP_022575185.1	LIPO(Sec/SPII)	0.015263	0.053679	0.884647	0.046411	CS pos: 37-38. LTG-CS. Pr: 0.8769
Xenophilus	1	Betaproteobacteria			Acinetobacter oleivorans	WP_013196821.1	LIPO(Sec/SPII)	0.021301	0.11936	0.813206	0.046134	CS pos: 37-38. LTG-CS. Pr: 0.8148
Helicobacter	24	Epsilonproteobacteria			Acinetobacter piscicola	WP_089605800.1	LIPO(Sec/SPII)	0.007558	0.001858	0.966046	0.024537	CS pos: 38-39. LSA-CT. Pr: 0.9320
Acinetobacter	64	Gammaproteobacteria			Acinetobacter pollinis	WP_195772926.1	LIPO(Sec/SPII)	0.010908	0.049883	0.87066	0.068548	CS pos: 35-36. LHG-CS. Pr: 0.8656
Aestuariicella	1	Gammaproteobacteria			Acinetobacter portensis	WP_152875535.1	LIPO(Sec/SPII)	0.012158	0.00288	0.959478	0.025484	CS pos: 30-31. VPA-CS. Pr: 0.9608
Agaribacterium	1	Gammaproteobacteria			Acinetobacter pragensis	WP_067664975.1	LIPO(Sec/SPII)	0.041936	0.000275	0.995435	0.000531	CS pos: 18-19. LTG-CS. Pr: 0.9969
Agarivorans	2	Gammaproteobacteria			Acinetobacter proteolyticus	WP_004657884.1	LIPO(Sec/SPII)	0.01253	0.003522	0.91674	0.067209	CS pos: 36-37. VTG-CS. Pr: 0.9156
Alcanivorax	4	Gammaproteobacteria			Acinetobacter pseudolwoffii	WP_005170748.1	LIPO(Sec/SPII)	0.004784	0.000244	0.994136	0.000836	CS pos: 21-22. LSG-CE. Pr: 0.9955
Aliagarivorans	1	Gammaproteobacteria			Acinetobacter pullicarnis	WP_228715009.1	LIPO(Sec/SPII)	0.026904	0.001024	0.858147	0.113925	CS pos: 9-10. LSG-CN. Pr: 0.8581
Aliidiomarina	8	Gammaproteobacteria			Acinetobacter qingfengensis	WP_070068386.1	LIPO(Sec/SPII)	0.007992	9.7e-05	0.991657	0.000254	CS pos: 20-21. LQA-CS. Pr: 0.9632
Aliiglaciecola	1	Gammaproteobacteria			Acinetobacter rongchengensis	WP_120383746.1	LIPO(Sec/SPII)	0.008662	0.002506	0.983249	0.005583	CS pos: 38-39. LSA-CT. Pr: 0.9576
Aliivibrio	1	Gammaproteobacteria			Acinetobacter schindleri	WP_163165922.1	LIPO(Sec/SPII)	0.000571	0.00011	0.998973	0.000345	CS pos: 21-22. LTG-CE. Pr: 0.9998
Alkalimarinus	1	Gammaproteobacteria			Acinetobacter sedimenti	WP_241571200.1	LIPO(Sec/SPII)	0.001001	9.2e-05	0.998653	0.000255	CS pos: 20-21. LQA-CS. Pr: 0.9993
Alkanindiges	2	Gammaproteobacteria			Acinetobacter seifertii	WP_198072065.1	LIPO(Sec/SPII)	0.013559	0.106612	0.843881	0.035948	CS pos: 37-38. LTG-CS. Pr: 0.8325
Alloalcanivorax	5	Gammaproteobacteria			Acinetobacter shaoyimingii	WP_166226392.1	LIPO(Sec/SPII)	0.036983	0.001821	0.939989	0.021207	CS pos: 33-34. IPA-CS. Pr: 0.8789
Alteromonas	1	Gammaproteobacteria			Acinetobacter sichuanensis	WP_228199013.1	LIPO(Sec/SPII)	0.015834	0.000284	0.981611	0.002272	CS pos: 25-26. LPA-CN. Pr: 0.9560
Carnimonas	1	Gammaproteobacteria			Acinetobacter silvestris	WP_086204536.1	LIPO(Sec/SPII)	0.058283	0.009195	0.736533	0.19599	CS pos: 38-39. LPA-CS. Pr: 0.5537
Cellvibrio	1	Gammaproteobacteria			Acinetobacter stercoris	WP_121973152.1	LIPO(Sec/SPII)	0.036245	0.001974	0.916277	0.045504	CS pos: 38-39. LPA-CS. Pr: 0.7963
Dyella	8	Gammaproteobacteria			Acinetobacter tandoii	WP_151505039.1	LIPO(Sec/SPII)	0.014717	0.000168	0.983465	0.00165	CS pos: 26-27. LPA-CS. Pr: 0.9830
Ectopseudomonas	5	Gammaproteobacteria			Acinetobacter terrae	WP_086193344.1	LIPO(Sec/SPII)	0.041596	0.030877	0.634511	0.293016	CS pos: 38-39. IPA-CT. Pr: 0.5632
Endozoicomonas	1	Gammaproteobacteria			Acinetobacter terrestris	WP_131318043.1	LIPO(Sec/SPII)	0.000584	0.000155	0.998771	0.000489	CS pos: 21-22. LTG-CS. Pr: 0.9997
Enterovibrio	1	Gammaproteobacteria			Acinetobacter tianfuensis	WP_120402904.1	LIPO(Sec/SPII)	0.039485	0.013552	0.880763	0.0662	CS pos: 36-37. ISG-CS. Pr: 0.8536
Ferrimonas	7	Gammaproteobacteria			Acinetobacter tibetensis	WP_252223519.1	LIPO(Sec/SPII)	0.001003	0.000169	0.998404	0.000424	CS pos: 21-22. LTA-CS. Pr: 0.9993
Gilvimarinus	1	Gammaproteobacteria			Acinetobacter tjernbergiae	WP_228129347.1	LIPO(Sec/SPII)	0.001873	0.000349	0.991725	0.006053	CS pos: 14-15. ITG-CS. Pr: 0.9956
Haliea	1	Gammaproteobacteria			Acinetobacter variabilis	WP_034704163.1	LIPO(Sec/SPII)	0.004516	0.000151	0.994748	0.000585	CS pos: 21-22. ISG-CE. Pr: 0.9981
Halioglobus	1	Gammaproteobacteria			Acinetobacter wanghuae	WP_153372414.1	LIPO(Sec/SPII)	0.052414	0.007383	0.898962	0.041241	CS pos: 37-38. VPA-CS. Pr: 0.8983
Halomonas	10	Gammaproteobacteria			Advenella incenata	WP_130304102.1	LIPO(Sec/SPII)	0.00116	0.000103	0.998334	0.000403	CS pos: 22-23. LAG-CS. Pr: 0.9297
Halopseudomonas	11	Gammaproteobacteria			Advenella kashmirensis	WP_014752677.1	LIPO(Sec/SPII)	0.002135	0.000236	0.997096	0.000533	CS pos: 22-23. LAG-CS. Pr: 0.9179
Idiomarina	1	Gammaproteobacteria			Aestuariicella albida	WP_216097084.1	LIPO(Sec/SPII)	0.038066	0.000166	0.961059	0.000709	CS pos: 25-26. LMG-CQ. Pr: 0.9603
Ignatzschineria	3	Gammaproteobacteria			Agaribacterium haliotis	WP_158224679.1	LIPO(Sec/SPII)	0.002652	6.5e-05	0.997003	0.00028	CS pos: 18-19. LAS-CA. Pr: 0.9967
Ketobacter	1	Gammaproteobacteria			Agarivorans gilvus	WP_188407263.1	LIPO(Sec/SPII)	0.001251	8.8e-05	0.998324	0.000337	CS pos: 17-18. LIS-CA. Pr: 0.9989
Litorilituus	1	Gammaproteobacteria			Agarivorans litoreus	WP_246615127.1	LIPO(Sec/SPII)	0.011326	0.000326	0.98659	0.001757	CS pos: 24-25. LFA-CA. Pr: 0.9844
Marinobacter	13	Gammaproteobacteria			Alcaligenes ammonioxydans	WP_003802236.1	LIPO(Sec/SPII)	0.020738	0.110229	0.837227	0.031805	CS pos: 38-39. LTG-CA. Pr: 0.8024
Marinobacterium	1	Gammaproteobacteria			Alcaligenes faecalis	WP_045931275.1	LIPO(Sec/SPII)	0.026395	0.328701	0.613478	0.031426	CS pos: 38-39. LTG-CA. Pr: 0.5952
Marinospirillum	2	Gammaproteobacteria			Alcanivorax nanhaiticus	WP_035232351.1	LIPO(Sec/SPII)	0.003566	7.5e-05	0.996138	0.000221	CS pos: 20-21. SAG-CQ. Pr: 0.9965
Methylobacter	2	Gammaproteobacteria			Alcanivorax profundi	WP_119918437.1	LIPO(Sec/SPII)	0.108351	0.000139	0.890958	0.000552	CS pos: 19-20. CTG-CH. Pr: 0.8892
Microbulbifer	3	Gammaproteobacteria			Alcanivorax sediminis	WP_153499250.1	LIPO(Sec/SPII)	0.003487	0.000376	0.995762	0.000375	CS pos: 20-21. SAA-CQ. Pr: 0.9959
Moraxella	19	Gammaproteobacteria			Alcanivorax xiamenensis	WP_236564067.1	LIPO(Sec/SPII)	0.002575	0.000243	0.989974	0.007208	CS pos: 29-30. LTG-CA. Pr: 0.9894
Motilimonas	2	Gammaproteobacteria			Aliagarivorans marinus	WP_051333774.1	LIPO(Sec/SPII)	0.005292	0.000354	0.992466	0.001888	CS pos: 22-23. LFS-CA. Pr: 0.9925
Nitrosococcus	1	Gammaproteobacteria			Alicycliphilus denitrificans	WP_013518214.1	LIPO(Sec/SPII)	0.009306	0.004152	0.985775	0.000767	CS pos: 22-23. LAG-CS. Pr: 0.9865
Oceanisphaera	1	Gammaproteobacteria			Aliidiomarina halalkaliphila	WP_232366351.1	LIPO(Sec/SPII)	0.001109	5.6e-05	0.99861	0.000225	CS pos: 21-22. LSG-CA. Pr: 0.9991
Parahaliea	2	Gammaproteobacteria			Aliidiomarina haloalkalitolerans	WP_241972456.1	LIPO(Sec/SPII)	0.001711	8.8e-05	0.997674	0.000528	CS pos: 19-20. LLG-CS. Pr: 0.9981
Photobacterium	8	Gammaproteobacteria			Aliidiomarina indica	WP_228517588.1	LIPO(Sec/SPII)	0.01862	0.000391	0.976256	0.004732	CS pos: 12-13. VSG-CS. Pr: 0.9780
Pistricoccus	1	Gammaproteobacteria			Aliidiomarina maris	WP_111569052.1	LIPO(Sec/SPII)	0.003367	0.000148	0.995928	0.000557	CS pos: 18-19. VVA-CS. Pr: 0.9965
Pseudidiomarina	2	Gammaproteobacteria			Aliidiomarina sanyensis	WP_126776289.1	LIPO(Sec/SPII)	0.001263	8.7e-05	0.998029	0.000622	CS pos: 20-21. LIG-CA. Pr: 0.9987
Pseudoalteromonas	1	Gammaproteobacteria			Aliidiomarina sedimenti	WP_126788012.1	LIPO(Sec/SPII)	0.003284	8.7e-05	0.996134	0.000496	CS pos: 19-20. LIA-CS. Pr: 0.9967
Pseudolysobacter	1	Gammaproteobacteria			Aliidiomarina soli	WP_126797957.1	LIPO(Sec/SPII)	0.003452	9.2e-05	0.995714	0.000743	CS pos: 19-20. LIA-CS. Pr: 0.9964
Pseudomonas	19	Gammaproteobacteria			Aliidiomarina taiwanensis	WP_126757852.1	LIPO(Sec/SPII)	0.001062	8.1e-05	0.998476	0.000382	CS pos: 15-16. LTG-CS. Pr: 0.9992
Psychrobacter	27	Gammaproteobacteria			Aliiglaciecola lipolytica	WP_040522190.1	LIPO(Sec/SPII)	0.008979	0.00248	0.985334	0.003207	CS pos: 25-26. SGG-CS. Pr: 0.9340
Psychromonas	1	Gammaproteobacteria			Aliivibrio finisterrensis	WP_151653122.1	LIPO(Sec/SPII)	0.000534	6.2e-05	0.999149	0.000255	CS pos: 19-20. LSG-CG. Pr: 0.9998
Rheinheimera	1	Gammaproteobacteria			Alkalimarinus sediminis	WP_251811139.1	LIPO(Sec/SPII)	0.054634	0.042081	0.693851	0.209434	CS pos: 49-50. FSG-CA. Pr: 0.6896
Rhodanobacter	1	Gammaproteobacteria			Alkanindiges hydrocarboniclasticus	WP_076877128.1	LIPO(Sec/SPII)	0.012751	0.000755	0.967296	0.019198	CS pos: 28-29. LYA-CS. Pr: 0.9561
Rudaea	1	Gammaproteobacteria			Alkanindiges illinoisensis	WP_026471319.1	LIPO(Sec/SPII)	0.005774	0.000562	0.980398	0.013266	CS pos: 28-29. LYA-CS. Pr: 0.9779
Salinicola	1	Gammaproteobacteria			Alloalcanivorax dieselolei	WP_229682994.1	LIPO(Sec/SPII)	0.003011	0.000302	0.995702	0.000985	CS pos: 29-30. LSG-CA. Pr: 0.9905
Salinimonas	1	Gammaproteobacteria			Alloalcanivorax marinus	WP_204427190.1	LIPO(Sec/SPII)	0.002492	0.000203	0.996563	0.000742	CS pos: 14-15. LVG-CA. Pr: 0.9975
Sediminihaliea	1	Gammaproteobacteria			Alloalcanivorax mobilis	WP_101675581.1	LIPO(Sec/SPII)	0.010006	0.004249	0.980998	0.004747	CS pos: 33-34. LGG-CA. Pr: 0.9807
Seongchinamella	1	Gammaproteobacteria			Alloalcanivorax profundimaris	WP_228462301.1	LIPO(Sec/SPII)	0.010097	0.001376	0.979871	0.008657	CS pos: 12-13. VSG-CA. Pr: 0.9810
Shewanella	27	Gammaproteobacteria			Alloalcanivorax xenomutans	WP_244902803.1	LIPO(Sec/SPII)	0.015131	0.000395	0.980028	0.004446	CS pos: 12-13. LAG-CA. Pr: 0.9805
Sinobacterium	1	Gammaproteobacteria			Allopusillimonas ginsengisoli	WP_130010089.1	LIPO(Sec/SPII)	0.005349	0.002317	0.987771	0.004563	CS pos: 27-28. VAG-CS. Pr: 0.9506
Steroidobacter	1	Gammaproteobacteria			Alteromonas aestuariivivens	WP_115594364.1	LIPO(Sec/SPII)	0.000958	0.003489	0.995037	0.000516	CS pos: 26-27. LGG-CS. Pr: 0.9959
Stutzerimonas	3	Gammaproteobacteria			Alysiella crassa	WP_034291160.1	LIPO(Sec/SPII)	0.002222	8.9e-05	0.997318	0.00037	CS pos: 15-16. LAG-CH. Pr: 0.9981
Syntrophotalea	1	Gammaproteobacteria			Alysiella filiformis	WP_097115070.1	LIPO(Sec/SPII)	0.000709	8.3e-05	0.998876	0.000332	CS pos: 15-16. LSA-CT. Pr: 0.9973
Teredinibacter	1	Gammaproteobacteria			Bdellovibrio bacteriovorus	WP_038450785.1	LIPO(Sec/SPII)	0.003769	0.000143	0.995718	0.00037	CS pos: 16-17. SAG-CA. Pr: 0.9963
Thalassolituus	1	Gammaproteobacteria			Bdellovibrio reynosensis	WP_243535035.1	LIPO(Sec/SPII)	0.004247	0.000354	0.993265	0.002134	CS pos: 13-14. FVG-CN. Pr: 0.9948
Thiocapsa	1	Gammaproteobacteria			Bergeriella denitrificans	WP_066078239.1	LIPO(Sec/SPII)	0.005406	0.000123	0.993949	0.000522	CS pos: 16-17. LLG-CA. Pr: 0.9939
Thiohalospira	1	Gammaproteobacteria			Bordetella hinzii	WP_029577985.1	LIPO(Sec/SPII)	0.10612	0.014827	0.82228	0.056774	CS pos: 11-12. LGG-CA. Pr: 0.8098
Thiopseudomonas	2	Gammaproteobacteria			Bordetella pertussis	WP_023853368.1	LIPO(Sec/SPII)	0.00585	0.001854	0.991382	0.000913	CS pos: 30-31. LGA-CT. Pr: 0.4926
Thiothrix	1	Gammaproteobacteria			Bordetella pseudohinzii	WP_043207353.1	LIPO(Sec/SPII)	0.132306	0.021992	0.74518	0.100522	CS pos: 11-12. LGG-CA. Pr: 0.7311
Umboniibacter	1	Gammaproteobacteria			Burkholderia catarinensis	WP_128844908.1	LIPO(Sec/SPII)	0.000783	0.000105	0.998785	0.000326	CS pos: 18-19. LAA-CA. Pr: 0.9995
Vibrio	23	Gammaproteobacteria			Burkholderia diffusa	WP_174908651.1	LIPO(Sec/SPII)	0.002853	0.00016	0.996653	0.000334	CS pos: 18-19. LAA-CA. Pr: 0.9973
Vreelandella	1	Gammaproteobacteria			Burkholderia latens	WP_151062460.1	LIPO(Sec/SPII)	0.001253	0.000127	0.998358	0.000261	CS pos: 18-19. LAA-CA. Pr: 0.9990
Bdellovibrio	2	Other (Bdellovibrionia)			Burkholderia stagnalis	WP_059920032.1	LIPO(Sec/SPII)	0.003301	0.000215	0.996148	0.000336	CS pos: 18-19. LVA-CA. Pr: 0.9966
Coraliomargarita	1	Other (Opitutia)			Burkholderia territorii	WP_059506381.1	LIPO(Sec/SPII)	0.002597	0.000162	0.996894	0.000347	CS pos: 18-19. LAA-CA. Pr: 0.9976
Desulfogranum	1	Other (Desulfobulbia)			Caballeronia arationis	WP_097190787.1	LIPO(Sec/SPII)	0.006287	0.000422	0.992333	0.000959	CS pos: 18-19. MNA-CA. Pr: 0.9930
Desulfonatronum	1	Other (Desulfovibrionia)			Caballeronia calidae	WP_062604941.1	LIPO(Sec/SPII)	0.001543	0.000154	0.997831	0.000472	CS pos: 17-18. MTA-CA. Pr: 0.9988
Luteolibacter	1	Other (Verrumicrobiia)			Caballeronia catudaia	WP_061122909.1	LIPO(Sec/SPII)	0.00145	0.000127	0.998056	0.000366	CS pos: 16-17. MTA-CA. Pr: 0.9988
Malonomonas	1	Other (Desulfuromonadia)			Caballeronia choica	WP_087647067.1	LIPO(Sec/SPII)	0.002261	0.000181	0.996957	0.000601	CS pos: 18-19. LTS-CA. Pr: 0.9980
Roseimicrobium	1	Other (Verrumicrobia)			Caballeronia cordobensis	WP_053571514.1	LIPO(Sec/SPII)	0.003842	0.00014	0.995665	0.000353	CS pos: 16-17. MTA-CA. Pr: 0.9965
					Caballeronia fortuita	WP_061133830.1	LIPO(Sec/SPII)	0.005533	0.00022	0.993707	0.000539	CS pos: 17-18. VTA-CA. Pr: 0.9947
					Caballeronia glathei	WP_035934709.1	LIPO(Sec/SPII)	0.001762	0.00015	0.997566	0.000522	CS pos: 18-19. LNA-CA. Pr: 0.9983
					Caballeronia humi	WP_087670223.1	LIPO(Sec/SPII)	0.005201	0.000302	0.99373	0.000766	CS pos: 18-19. LNA-CA. Pr: 0.9946
					Caballeronia hypogeia	WP_061166122.1	LIPO(Sec/SPII)	0.000904	0.0001	0.998841	0.000155	CS pos: 21-22. ATG-CA. Pr: 0.9992
					Caballeronia novacaledonica	WP_106853614.1	LIPO(Sec/SPII)	0.001471	0.000126	0.998082	0.000321	CS pos: 17-18. MTA-CA. Pr: 0.9989
					Caballeronia pedi	WP_061173393.1	LIPO(Sec/SPII)	0.001504	0.000154	0.997861	0.000482	CS pos: 17-18. MTA-CA. Pr: 0.9989
					Caballeronia ptereochthonis	WP_087048216.1	LIPO(Sec/SPII)	0.001358	0.000515	0.997825	0.000302	CS pos: 21-22. MTA-CA. Pr: 0.9978
					Caballeronia telluris	WP_087630059.1	LIPO(Sec/SPII)	0.002036	0.000262	0.996886	0.000816	CS pos: 18-19. LNA-CA. Pr: 0.9976
					Caballeronia terrestris	WP_087658923.1	LIPO(Sec/SPII)	0.003966	0.000221	0.995038	0.000775	CS pos: 18-19. LNA-CA. Pr: 0.9960
					Candidimonas humi	WP_217966634.1	LIPO(Sec/SPII)	0.039514	0.010171	0.792691	0.157623	CS pos: 45-46. LAG-CA. Pr: 0.7219
					Carnimonas nigrificans	WP_245587905.1	LIPO(Sec/SPII)	0.001239	0.000111	0.998235	0.000414	CS pos: 19-20. LSG-CA. Pr: 0.9989
					Cellvibrio polysaccharolyticus	WP_193906193.1	LIPO(Sec/SPII)	0.000612	0.000142	0.998854	0.000392	CS pos: 24-25. LAA-CS. Pr: 0.9790
					Chitiniphilus eburneus	WP_169307202.1	LIPO(Sec/SPII)	0.002057	0.000114	0.997578	0.000251	CS pos: 20-21. LTG-CG. Pr: 0.9980
					Chitiniphilus shinanonensis	WP_018748143.1	LIPO(Sec/SPII)	0.010346	0.000781	0.988479	0.000394	CS pos: 20-21. LTA-CG. Pr: 0.9886
					Chitinolyticbacter albus	WP_255991583.1	LIPO(Sec/SPII)	0.00458	0.000161	0.994903	0.000357	CS pos: 19-20. LAA-CG. Pr: 0.9957
					Chitinolyticbacter meiyuanensis	WP_148716993.1	LIPO(Sec/SPII)	0.003898	0.000216	0.995478	0.000408	CS pos: 19-20. LAA-CS. Pr: 0.9964
					Comamonas aquatica	WP_210929158.1	LIPO(Sec/SPII)	0.021829	0.06108	0.915532	0.00156	CS pos: 29-30. LGA-CS. Pr: 0.9103
					Comamonas avium	WP_191724641.1	LIPO(Sec/SPII)	0.002354	0.000228	0.997067	0.000351	CS pos: 21-22. LSA-CG. Pr: 0.9972
					Comamonas composti	WP_051303283.1	LIPO(Sec/SPII)	0.00139	0.000321	0.997866	0.000422	CS pos: 23-24. LAA-CS. Pr: 0.9734
					Comamonas denitrificans	WP_207574445.1	LIPO(Sec/SPII)	0.005257	0.000246	0.993973	0.000524	CS pos: 20-21. LGG-CA. Pr: 0.9941
					Comamonas fluminis	WP_218240210.1	LIPO(Sec/SPII)	0.003857	0.034872	0.960491	0.000779	CS pos: 31-32. LTA-CS. Pr: 0.9564
					Comamonas suwonensis	WP_169106876.1	LIPO(Sec/SPII)	0.000834	0.000606	0.997871	0.00069	CS pos: 28-29. LTG-CS. Pr: 0.9916
					Comamonas testosteroni	WP_003077578.1	LIPO(Sec/SPII)	0.003362	0.014351	0.980675	0.001612	CS pos: 29-30. LSG-CG. Pr: 0.9689
					Comamonas thiooxydans	WP_087865598.1	LIPO(Sec/SPII)	0.003464	0.016062	0.978435	0.00204	CS pos: 29-30. LTG-CG. Pr: 0.9686
					Conchiformibius kuhniae	WP_051255552.1	LIPO(Sec/SPII)	0.041429	0.000293	0.955663	0.002614	CS pos: 24-25. LGG-CR. Pr: 0.9533
					Conchiformibius steedae	WP_034333070.1	LIPO(Sec/SPII)	0.028367	0.002246	0.794788	0.174598	CS pos: 10-11. LNA-CR. Pr: 0.7935
					Coraliomargarita akajimensis	WP_169305359.1	LIPO(Sec/SPII)	0.003169	0.003006	0.989072	0.004753	CS pos: 34-35. LSG-CA. Pr: 0.9727
					Cupriavidus agavae	WP_235844779.1	LIPO(Sec/SPII)	0.193449	0.043934	0.622634	0.139983	CS pos: 48-49. LAG-CA. Pr: 0.4402
					Cupriavidus alkaliphilus	WP_183293325.1	LIPO(Sec/SPII)	0.010852	0.008766	0.977506	0.002875	CS pos: 30-31. LGG-CA. Pr: 0.9408
					Cupriavidus campinensis	WP_246118891.1	LIPO(Sec/SPII)	0.010103	0.000713	0.988737	0.000447	CS pos: 21-22. GAG-CA. Pr: 0.9879
					Cupriavidus lacunae	WP_115213969.1	LIPO(Sec/SPII)	0.015624	0.003575	0.976789	0.004012	CS pos: 30-31. LGG-CA. Pr: 0.9734
					Cupriavidus nantongensis	WP_062803835.1	LIPO(Sec/SPII)	0.181524	0.0061	0.975585	0.002531	CS pos: 30-31. LGG-CA. Pr: 0.9246
					Cupriavidus necator	WP_011617013.1	LIPO(Sec/SPII)	0.021006	0.007684	0.966624	0.004686	CS pos: 30-31. LGG-CA. Pr: 0.9440
					Cupriavidus neocaledonicus	WP_018007514.1	LIPO(Sec/SPII)	0.012762	0.006289	0.978262	0.002687	CS pos: 30-31. LGG-CA. Pr: 0.9328
					Cupriavidus numazuensis	WP_211956358.1	LIPO(Sec/SPII)	0.00226	0.00592	0.990274	0.001546	CS pos: 29-30. LAG-CA. Pr: 0.9910
					Cupriavidus oxalaticus	WP_063240355.1	LIPO(Sec/SPII)	0.01242	0.002012	0.979144	0.006425	CS pos: 30-31. LGG-CA. Pr: 0.9118
					Cupriavidus pampae	WP_223994863.1	LIPO(Sec/SPII)	0.021503	0.001853	0.973631	0.003014	CS pos: 25-26. LPG-CA. Pr: 0.9689
					Cupriavidus pauculus	WP_244789155.1	LIPO(Sec/SPII)	0.046855	0.002422	0.935386	0.015338	CS pos: 13-14. PAG-CA. Pr: 0.9333
					Cupriavidus pinatubonensis	WP_140950560.1	LIPO(Sec/SPII)	0.001369	0.00037	0.997261	0.001001	CS pos: 30-31. LAG-CA. Pr: 0.9976
					Cupriavidus plantarum	WP_121491750.1	LIPO(Sec/SPII)	0.000844	0.000393	0.998454	0.000309	CS pos: 22-23. LAG-CS. Pr: 0.9990
					Cupriavidus respiraculi	WP_224039140.1	LIPO(Sec/SPII)	0.00247	0.000406	0.996276	0.000849	CS pos: 27-28. MAG-CA. Pr: 0.9958
					Cupriavidus taiwanensis	WP_041232509.1	LIPO(Sec/SPII)	0.01044	0.003646	0.983101	0.002814	CS pos: 30-31. LGG-CA. Pr: 0.9392
					Cupriavidus yeoncheonensis	WP_211949812.1	LIPO(Sec/SPII)	0.041437	0.106194	0.850637	0.001731	CS pos: 30-31. LAG-CA. Pr: 0.6692
					Desulfogranum marinum	WP_205222467.1	LIPO(Sec/SPII)	0.005992	0.000248	0.989822	0.003938	CS pos: 26-27. ASG-CA. Pr: 0.9829
					Desulfonatronum thiosulfatophilum	WP_092121601.1	LIPO(Sec/SPII)	0.020048	0.000128	0.97907	0.000754	CS pos: 18-19. GGG-CS. Pr: 0.9729
					Diaphorobacter caeni	WP_194772369.1	LIPO(Sec/SPII)	0.023068	0.009674	0.956191	0.011068	CS pos: 36-37. LFG-CS. Pr: 0.7735
					Diaphorobacter ruginosibacter	WP_187599000.1	LIPO(Sec/SPII)	0.084726	0.157689	0.730006	0.027579	CS pos: 37-38. LFG-CS. Pr: 0.5035
					Dyella amyloliquefaciens	WP_130617215.1	LIPO(Sec/SPII)	0.0008	0.000158	0.998668	0.000374	CS pos: 21-22. LQA-CS. Pr: 0.9988
					Dyella dinghuensis	WP_126672541.1	LIPO(Sec/SPII)	0.000874	0.000103	0.998758	0.000266	CS pos: 21-22. LGA-CS. Pr: 0.9993
					Dyella ginsengisoli	WP_017460316.1	LIPO(Sec/SPII)	0.000717	0.000155	0.998767	0.000361	CS pos: 20-21. LAG-CA. Pr: 0.9996
					Dyella japonica	WP_046969886.1	LIPO(Sec/SPII)	0.005217	0.000118	0.994216	0.000449	CS pos: 21-22. LQA-CS. Pr: 0.9943
					Dyella lutea	WP_253566738.1	LIPO(Sec/SPII)	0.007256	0.000196	0.991431	0.001117	CS pos: 20-21. LDG-CA. Pr: 0.9909
					Dyella psychrodurans	WP_115479054.1	LIPO(Sec/SPII)	0.005561	0.000205	0.993714	0.00052	CS pos: 21-22. LQA-CS. Pr: 0.9923
					Dyella soli	WP_131406814.1	LIPO(Sec/SPII)	0.000871	0.000129	0.998619	0.00038	CS pos: 21-22. LQA-CS. Pr: 0.9988
					Dyella thiooxydans	WP_063671519.1	LIPO(Sec/SPII)	0.00685	0.000226	0.991647	0.001277	CS pos: 20-21. LDG-CA. Pr: 0.9913
					Ectopseudomonas alcaliphila	WP_074678100.1	LIPO(Sec/SPII)	0.004495	0.000162	0.99399	0.001353	CS pos: 21-22. VVG-CA. Pr: 0.9944
					Ectopseudomonas composti	WP_074937526.1	LIPO(Sec/SPII)	0.014241	0.000364	0.982308	0.003087	CS pos: 21-22. VAG-CA. Pr: 0.9815
					Ectopseudomonas guguanensis	WP_090428612.1	LIPO(Sec/SPII)	0.006491	0.000163	0.991824	0.001521	CS pos: 21-22. VLG-CA. Pr: 0.9915
					Ectopseudomonas hydrolytica	WP_195882271.1	LIPO(Sec/SPII)	0.006353	0.000149	0.992009	0.001489	CS pos: 21-22. VLG-CA. Pr: 0.9919
					Ectopseudomonas mendocina	WP_017360742.1	LIPO(Sec/SPII)	0.009844	0.000223	0.98839	0.001543	CS pos: 21-22. SVG-CA. Pr: 0.9835
					Endozoicomonas elysicola	WP_020580819.1	LIPO(Sec/SPII)	0.01338	0.000275	0.985447	0.000898	CS pos: 16-17. LIA-CA. Pr: 0.9863
					Enterovibrio coralii	WP_232312918.1	LIPO(Sec/SPII)	0.002444	6.9e-05	0.997177	0.00031	CS pos: 16-17. LFG-CE. Pr: 0.9980
					Eoetvoesiella caeni	WP_113933871.1	LIPO(Sec/SPII)	0.009484	0.000319	0.989062	0.001136	CS pos: 23-24. ITG-CT. Pr: 0.9896
					Ferrimonas aestuarii	WP_136865176.1	LIPO(Sec/SPII)	0.003114	9.9e-05	0.996409	0.000378	CS pos: 15-16. LGG-CA. Pr: 0.9968
					Ferrimonas balearica	WP_083771176.1	LIPO(Sec/SPII)	0.001528	0.000329	0.997359	0.000784	CS pos: 31-32. LSG-CA. Pr: 0.9972
					Ferrimonas futtsuensis	WP_028108194.1	LIPO(Sec/SPII)	0.002455	8.7e-05	0.997188	0.000271	CS pos: 15-16. LAG-CA. Pr: 0.9977
					Ferrimonas kyonanensis	WP_035415950.1	LIPO(Sec/SPII)	0.00158	0.000142	0.997891	0.000387	CS pos: 18-19. IAG-CA. Pr: 0.9988
					Ferrimonas marina	WP_067657390.1	LIPO(Sec/SPII)	0.001326	0.000215	0.997907	0.000552	CS pos: 22-23. LGG-CA. Pr: 0.9988
					Ferrimonas sediminicola	WP_136853152.1	LIPO(Sec/SPII)	0.00084	9.9e-05	0.998837	0.000223	CS pos: 15-16. LAG-CA. Pr: 0.9994
					Ferrimonas sediminum	WP_090363115.1	LIPO(Sec/SPII)	0.001501	0.000124	0.997982	0.000393	CS pos: 18-19. IAG-CA. Pr: 0.9988
					Geminicoccus harenae	WP_223861356.1	LIPO(Sec/SPII)	0.006873	0.000317	0.991253	0.001558	CS pos: 25-26. VAS-CS. Pr: 0.9870
					Gilvimarinus chinensis	WP_020207811.1	LIPO(Sec/SPII)	0.001846	0.000215	0.997224	0.000715	CS pos: 24-25. VAA-CS. Pr: 0.9977
					Haliea alexandrii	WP_158283602.1	LIPO(Sec/SPII)	0.028404	0.004165	0.951233	0.016198	CS pos: 34-35. VTA-CA. Pr: 0.8236
					Halioglobus pacificus	WP_189478057.1	LIPO(Sec/SPII)	0.00407	0.002162	0.992166	0.001602	CS pos: 24-25. LVG-CA. Pr: 0.9933
					Halomonas aestuarii	WP_071945076.1	LIPO(Sec/SPII)	0.000765	8.6e-05	0.998844	0.000305	CS pos: 22-23. LGG-CS. Pr: 0.9993
					Halomonas binhaiensis	WP_149285625.1	LIPO(Sec/SPII)	0.00532	0.000326	0.992572	0.001782	CS pos: 23-24. LNG-CG. Pr: 0.9935
					Halomonas cupida	WP_234986797.1	LIPO(Sec/SPII)	0.000796	7.1e-05	0.998923	0.000209	CS pos: 23-24. LTA-CS. Pr: 0.9984
					Halomonas denitrificans	WP_108444820.1	LIPO(Sec/SPII)	0.000778	8.2e-05	0.998846	0.000294	CS pos: 22-23. LGG-CS. Pr: 0.9993
					Halomonas getboli	WP_247854913.1	LIPO(Sec/SPII)	0.0024	0.000297	0.996663	0.000639	CS pos: 26-27. LTG-CS. Pr: 0.9945
					Halomonas halodenitrificans	WP_084286612.1	LIPO(Sec/SPII)	0.037884	0.121515	0.731428	0.109174	CS pos: 44-45. LGG-CT. Pr: 0.7082
					Halomonas huangheensis	WP_021818744.1	LIPO(Sec/SPII)	0.000904	0.000148	0.998385	0.000563	CS pos: 27-28. LTA-CT. Pr: 0.9992
					Halomonas icarae	WP_161422811.1	LIPO(Sec/SPII)	0.001024	0.000139	0.998435	0.000403	CS pos: 14-15. LSG-CS. Pr: 0.9992
					Halomonas saccharevitans	WP_245781571.1	LIPO(Sec/SPII)	0.003375	0.00024	0.993207	0.003177	CS pos: 31-32. LGG-CT. Pr: 0.9926
					Halomonas smyrnensis	WP_026068602.1	LIPO(Sec/SPII)	0.002059	0.000311	0.997085	0.000546	CS pos: 26-27. LAG-CS. Pr: 0.9970
					Halopseudomonas bauzanensis	WP_143063100.1	LIPO(Sec/SPII)	0.003545	0.000297	0.995026	0.001132	CS pos: 26-27. LTG-CS. Pr: 0.9947
					Halopseudomonas formosensis	WP_090538671.1	LIPO(Sec/SPII)	0.002277	9e-05	0.997365	0.000268	CS pos: 20-21. LAG-CA. Pr: 0.9979
					Halopseudomonas litoralis	WP_090272066.1	LIPO(Sec/SPII)	0.001931	9.1e-05	0.997731	0.000247	CS pos: 20-21. LAG-CA. Pr: 0.9982
					Halopseudomonas oceani	WP_104739593.1	LIPO(Sec/SPII)	0.082109	0.000127	0.917171	0.000594	CS pos: 16-17. MTG-CA. Pr: 0.9078
					Halopseudomonas pachastrellae	WP_083727800.1	LIPO(Sec/SPII)	0.008073	0.000143	0.991077	0.000707	CS pos: 16-17. IVG-CA. Pr: 0.9916
					Halopseudomonas pelagia	WP_028614429.1	LIPO(Sec/SPII)	0.002085	0.000164	0.997303	0.000448	CS pos: 19-20. LGG-CT. Pr: 0.9979
					Halopseudomonas pertucinogena	WP_188635490.1	LIPO(Sec/SPII)	0.001884	9.4e-05	0.997699	0.000323	CS pos: 15-16. LVG-CA. Pr: 0.9985
					Halopseudomonas sabulinigri	WP_092283383.1	LIPO(Sec/SPII)	0.007136	7.5e-05	0.99245	0.000339	CS pos: 15-16. LLG-CA. Pr: 0.9927
					Halopseudomonas salina	WP_150276982.1	LIPO(Sec/SPII)	0.008159	7.3e-05	0.991509	0.000258	CS pos: 21-22. LTA-CA. Pr: 0.9909
					Halopseudomonas xiamenensis	WP_185268586.1	LIPO(Sec/SPII)	0.006048	0.000687	0.989451	0.003813	CS pos: 26-27. LGG-CS. Pr: 0.9888
					Halopseudomonas yangmingensis	WP_093475504.1	LIPO(Sec/SPII)	0.000991	0.00012	0.998361	0.000528	CS pos: 15-16. LGG-CA. Pr: 0.9993
					Helicobacter ailurogastricus	WP_053945438.1	LIPO(Sec/SPII)	0.005967	6.5e-05	0.993517	0.000452	CS pos: 18-19. FSG-CL. Pr: 0.9943
					Helicobacter aurati	WP_104762922.1	LIPO(Sec/SPII)	0.005099	0.000518	0.892312	0.102071	CS pos: 32-33. LTA-CS. Pr: 0.8100
					Helicobacter bilis	WP_004088044.1	LIPO(Sec/SPII)	0.00591	0.000705	0.809976	0.183409	CS pos: 30-31. FSA-CS. Pr: 0.7460
					Helicobacter bizzozeronii	WP_104639587.1	LIPO(Sec/SPII)	0.00121	8.3e-05	0.998155	0.000552	CS pos: 17-18. FSG-CL. Pr: 0.9990
					Helicobacter canis	WP_150336923.1	LIPO(Sec/SPII)	0.000806	0.000212	0.997271	0.00171	CS pos: 19-20. LAG-CA. Pr: 0.9989
					Helicobacter cinaedi	WP_014667323.1	LIPO(Sec/SPII)	0.005068	0.000451	0.982754	0.011726	CS pos: 27-28. FAG-CS. Pr: 0.9719
					Helicobacter cynogastricus	WP_104749110.1	LIPO(Sec/SPII)	0.001517	0.000142	0.996907	0.001434	CS pos: 17-18. LVG-CT. Pr: 0.9981
					Helicobacter didelphidarum	WP_115543786.1	LIPO(Sec/SPII)	0.006494	0.002304	0.688015	0.303187	CS pos: 34-35. FSA-CS. Pr: 0.6818
					Helicobacter equorum	WP_115570447.1	LIPO(Sec/SPII)	0.022662	0.00071	0.692728	0.283901	CS pos: 27-28. YAG-CS. Pr: 0.6950
					Helicobacter felis	WP_013469857.1	LIPO(Sec/SPII)	0.000596	0.000103	0.998608	0.000692	CS pos: 17-18. LAG-CT. Pr: 0.9997
					Helicobacter fennelliae	WP_023947729.1	LIPO(Sec/SPII)	0.000969	0.000162	0.996757	0.002112	CS pos: 19-20. LAG-CA. Pr: 0.9979
					Helicobacter heilmannii	WP_015106773.1	LIPO(Sec/SPII)	0.013241	0.000121	0.985245	0.001394	CS pos: 18-19. LGG-CL. Pr: 0.9861
					Helicobacter himalayensis	WP_066388814.1	LIPO(Sec/SPII)	0.021298	0.000231	0.87143	0.107041	CS pos: 27-28. YAG-CS. Pr: 0.8707
					Helicobacter jaachi	WP_034354471.1	LIPO(Sec/SPII)	0.005274	0.000254	0.967044	0.027427	CS pos: 27-28. FAG-CS. Pr: 0.9606
					Helicobacter japonicus	WP_034360740.1	LIPO(Sec/SPII)	0.006495	0.00056	0.984427	0.008517	CS pos: 27-28. FAG-CS. Pr: 0.7560
					Helicobacter labetoulli	WP_121727302.1	LIPO(Sec/SPII)	0.004828	0.0003	0.987287	0.007585	CS pos: 27-28. FAG-CS. Pr: 0.9775
					Helicobacter macacae	WP_023927932.1	LIPO(Sec/SPII)	0.001381	0.000125	0.996768	0.001727	CS pos: 19-20. LAG-CA. Pr: 0.9972
					Helicobacter magdeburgensis	WP_034586934.1	LIPO(Sec/SPII)	0.005568	0.000368	0.981856	0.012207	CS pos: 27-28. FAG-CS. Pr: 0.9701
					Helicobacter marmotae	WP_104699143.1	LIPO(Sec/SPII)	0.007035	0.000294	0.983722	0.008948	CS pos: 27-28. FAG-CS. Pr: 0.7816
					Helicobacter muridarum	WP_034559090.1	LIPO(Sec/SPII)	0.003762	0.000206	0.892687	0.103345	CS pos: 30-31. FTA-CS. Pr: 0.8063
					Helicobacter pylori	WP_000689051.1	LIPO(Sec/SPII)	0.020765	0.000136	0.976068	0.003031	CS pos: 15-16. FNG-CF. Pr: 0.9773
					Helicobacter saguini	WP_064773727.1	LIPO(Sec/SPII)	0.001571	0.000183	0.96463	0.033616	CS pos: 26-27. FTA-CS. Pr: 0.9653
					Helicobacter suis	WP_006564833.1	LIPO(Sec/SPII)	0.001098	6.4e-05	0.998371	0.000466	CS pos: 15-16. LSG-CL. Pr: 0.9993
					Helicobacter trogontum	WP_034344804.1	LIPO(Sec/SPII)	0.006394	0.001581	0.852852	0.139174	CS pos: 30-31. FSA-CS. Pr: 0.7713
					Idiomarina seosinensis	WP_126784211.1	LIPO(Sec/SPII)	0.011954	8.8e-05	0.987413	0.000545	CS pos: 18-19. CIA-CS. Pr: 0.8608
					Ignatzschineria larvae	WP_026879628.1	LIPO(Sec/SPII)	0.002899	0.000146	0.99314	0.003814	CS pos: 20-21. VTA-CA. Pr: 0.9935
					Ignatzschineria rhizosphaerae	WP_242147134.1	LIPO(Sec/SPII)	0.00842	0.000348	0.94339	0.047842	CS pos: 26-27. LAA-CA. Pr: 0.9437
					Ignatzschineria ureiclastica	WP_189364637.1	LIPO(Sec/SPII)	0.002604	0.00016	0.991934	0.005301	CS pos: 20-21. VTA-CA. Pr: 0.9924
					Janthinobacterium agaricidamnosum	WP_038490439.1	LIPO(Sec/SPII)	0.002043	0.000118	0.997416	0.000422	CS pos: 17-18. LGA-CA. Pr: 0.9981
					Janthinobacterium lividum	WP_176375139.1	LIPO(Sec/SPII)	0.001755	0.000209	0.997598	0.000439	CS pos: 26-27. LAG-CA. Pr: 0.9980
					Janthinobacterium psychrotolerans	WP_082988727.1	LIPO(Sec/SPII)	0.004496	0.00078	0.9936	0.001124	CS pos: 27-28. LGG-CA. Pr: 0.9918
					Janthinobacterium svalbardensis	WP_096234732.1	LIPO(Sec/SPII)	0.005079	0.000367	0.993015	0.001539	CS pos: 26-27. IAG-CA. Pr: 0.9941
					Janthinobacterium tructae	WP_141172500.1	LIPO(Sec/SPII)	0.007579	0.000379	0.99097	0.001071	CS pos: 26-27. LAG-CA. Pr: 0.9914
					Janthinobacterium violaceinigrum	WP_152282616.1	LIPO(Sec/SPII)	0.008065	0.000425	0.990028	0.001482	CS pos: 25-26. LAG-CA. Pr: 0.9900
					Ketobacter alkanivorans	WP_158643400.1	LIPO(Sec/SPII)	0.00201	0.000116	0.997494	0.00038	CS pos: 21-22. LAA-CQ. Pr: 0.9983
					Kingella bonacorsii	WP_200521564.1	LIPO(Sec/SPII)	0.001057	0.000112	0.998535	0.000296	CS pos: 14-15. ITA-CQ. Pr: 0.9992
					Kingella denitrificans	WP_003782366.1	LIPO(Sec/SPII)	0.005141	9.3e-05	0.994343	0.000423	CS pos: 17-18. LNA-CR. Pr: 0.9946
					Kingella negevensis	WP_245832153.1	LIPO(Sec/SPII)	0.001054	0.000206	0.997581	0.001158	CS pos: 29-30. LTA-CQ. Pr: 0.9984
					Kingella oralis	WP_003795086.1	LIPO(Sec/SPII)	0.011156	0.00018	0.988179	0.000485	CS pos: 15-16. LTA-CQ. Pr: 0.9892
					Kingella potus	WP_115308355.1	LIPO(Sec/SPII)	0.00147	7.7e-05	0.998201	0.000251	CS pos: 18-19. LGA-CQ. Pr: 0.9988
					Lacisediminimonas profundi	WP_151446671.1	LIPO(Sec/SPII)	0.015841	0.001016	0.974477	0.008665	CS pos: 29-30. MAG-CA. Pr: 0.9148
					Limnobacter alexandrii	WP_138519360.1	LIPO(Sec/SPII)	0.00142	0.000138	0.997893	0.000549	CS pos: 18-19. LQG-CA. Pr: 0.9989
					Litorilituus sediminis	WP_130600952.1	LIPO(Sec/SPII)	0.003477	0.000309	0.993501	0.002713	CS pos: 25-26. LSA-CS. Pr: 0.9922
					Luteolibacter luteus	WP_169453968.1	LIPO(Sec/SPII)	0.001944	0.000263	0.997317	0.000476	CS pos: 18-19. LGA-CT. Pr: 0.9981
					Malonomonas rubra	WP_072909424.1	LIPO(Sec/SPII)	0.000747	7.5e-05	0.998843	0.000335	CS pos: 19-20. LFG-CA. Pr: 0.9994
					Marinobacter adhaerens	WP_014578869.1	LIPO(Sec/SPII)	0.001519	0.000293	0.997366	0.000821	CS pos: 21-22. LAG-CA. Pr: 0.9976
					Marinobacter aromaticivorans	WP_100687672.1	LIPO(Sec/SPII)	0.001665	0.000112	0.997815	0.000408	CS pos: 23-24. ISG-CA. Pr: 0.9976
					Marinobacter bohaiensis	WP_228160652.1	LIPO(Sec/SPII)	0.016465	0.000426	0.941174	0.041935	CS pos: 26-27. VIG-CA. Pr: 0.9384
					Marinobacter changyiensis	WP_152206282.1	LIPO(Sec/SPII)	0.000938	0.000168	0.998489	0.000405	CS pos: 19-20. LAG-CA. Pr: 0.9993
					Marinobacter daepoensis	WP_029654734.1	LIPO(Sec/SPII)	0.016997	0.000479	0.979636	0.002888	CS pos: 21-22. ASG-CA. Pr: 0.9840
					Marinobacter fonticola	WP_148863734.1	LIPO(Sec/SPII)	0.002189	0.000608	0.99577	0.001433	CS pos: 26-27. LAG-CA. Pr: 0.7760
					Marinobacter nanhaiticus	WP_227500179.1	LIPO(Sec/SPII)	0.001605	0.000347	0.996578	0.001469	CS pos: 26-27. LAG-CA. Pr: 0.9972
					Marinobacter nauticus	WP_041655616.1	LIPO(Sec/SPII)	0.137071	0.000847	0.841269	0.020813	CS pos: 11-12. LSA-CA. Pr: 0.8205
					Marinobacter persicus	WP_091706507.1	LIPO(Sec/SPII)	0.001636	0.000152	0.997683	0.000528	CS pos: 26-27. LAG-CT. Pr: 0.9983
					Marinobacter piscensis	WP_246069352.1	LIPO(Sec/SPII)	0.001547	0.000341	0.995132	0.00298	CS pos: 24-25. ISG-CA. Pr: 0.9961
					Marinobacter salexigens	WP_239985588.1	LIPO(Sec/SPII)	0.002343	0.000474	0.996455	0.000728	CS pos: 24-25. LSG-CA. Pr: 0.9970
					Marinobacter salinus	WP_070973712.1	LIPO(Sec/SPII)	0.006821	0.000306	0.991572	0.001301	CS pos: 21-22. QTG-CA. Pr: 0.9922
					Marinobacter salsuginis	WP_153634171.1	LIPO(Sec/SPII)	0.001367	0.000277	0.997606	0.00075	CS pos: 21-22. LTG-CA. Pr: 0.9985
					Marinobacterium halophilum	WP_170069225.1	LIPO(Sec/SPII)	0.002266	0.000106	0.99699	0.000638	CS pos: 14-15. ASG-CA. Pr: 0.9980
					Marinospirillum insulare	WP_051610226.1	LIPO(Sec/SPII)	0.004357	0.000353	0.985209	0.010081	CS pos: 29-30. IAG-CG. Pr: 0.9845
					Marinospirillum minutulum	WP_051168023.1	LIPO(Sec/SPII)	0.006141	0.000217	0.987151	0.006491	CS pos: 29-30. IAG-CG. Pr: 0.9865
					Massilia alkalitolerans	WP_156923471.1	LIPO(Sec/SPII)	0.091669	0.041401	0.852412	0.014519	CS pos: 27-28. AYG-CS. Pr: 0.8487
					Massilia aquatica	WP_167080092.1	LIPO(Sec/SPII)	0.002047	0.000119	0.997531	0.000304	CS pos: 22-23. LSG-CA. Pr: 0.9951
					Massilia arenae	WP_147937178.1	LIPO(Sec/SPII)	0.002748	0.000447	0.995365	0.00144	CS pos: 25-26. LTS-CS. Pr: 0.9943
					Massilia atriviolacea	WP_126072021.1	LIPO(Sec/SPII)	0.018943	0.000344	0.979763	0.00095	CS pos: 22-23. LQG-CA. Pr: 0.9674
					Massilia eurypsychrophila	WP_229414036.1	LIPO(Sec/SPII)	0.001463	0.000122	0.998095	0.00032	CS pos: 20-21. LAG-CT. Pr: 0.9986
					Massilia forsythiae	WP_229217573.1	LIPO(Sec/SPII)	0.171921	0.053941	0.608648	0.165491	CS pos: 10-11. LGG-CA. Pr: 0.6007
					Massilia frigida	WP_167089009.1	LIPO(Sec/SPII)	0.006347	0.000367	0.992463	0.000824	CS pos: 24-25. LSG-CA. Pr: 0.9910
					Massilia mucilaginosa	WP_166881333.1	LIPO(Sec/SPII)	0.002383	0.000159	0.997138	0.00032	CS pos: 21-22. LSG-CA. Pr: 0.9956
					Massilia oculi	WP_109345168.1	LIPO(Sec/SPII)	0.007308	0.000422	0.991636	0.000634	CS pos: 23-24. LTS-CS. Pr: 0.9908
					Massilia phyllostachyos	WP_231058570.1	LIPO(Sec/SPII)	0.008055	0.002449	0.988494	0.001002	CS pos: 21-22. VYG-CS. Pr: 0.9883
					Massilia puerhi	WP_159627397.1	LIPO(Sec/SPII)	0.001244	0.000166	0.998235	0.000356	CS pos: 23-24. LSS-CS. Pr: 0.9985
					Massilia rubra	WP_167223288.1	LIPO(Sec/SPII)	0.010262	0.000247	0.988432	0.001058	CS pos: 22-23. LGG-CA. Pr: 0.9866
					Massilia soli	WP_223469989.1	LIPO(Sec/SPII)	0.002633	0.000134	0.996615	0.000618	CS pos: 16-17. LGG-CV. Pr: 0.9977
					Massilia timonae	WP_083415147.1	LIPO(Sec/SPII)	0.002596	0.000276	0.996596	0.000532	CS pos: 23-24. LTS-CS. Pr: 0.9958
					Massilia violaceinigra	WP_099878636.1	LIPO(Sec/SPII)	0.003844	9.7e-05	0.995787	0.000272	CS pos: 21-22. LSG-CA. Pr: 0.9947
					Meridianimarinicoccus aquatilis	WP_133344474.1	LIPO(Sec/SPII)	0.005998	0.000298	0.990495	0.003209	CS pos: 29-30. MFG-CA. Pr: 0.9801
					Methylibium petroleiphilum	WP_083768019.1	LIPO(Sec/SPII)	0.012988	0.004954	0.966236	0.015822	CS pos: 36-37. LAG-CS. Pr: 0.9575
					Methylobacillus gramineus	WP_226771518.1	LIPO(Sec/SPII)	0.011275	0.000551	0.979138	0.009036	CS pos: 23-24. LFA-CG. Pr: 0.9826
					Methylobacillus rhizosphaerae	WP_245835106.1	LIPO(Sec/SPII)	0.006141	0.000201	0.990901	0.002757	CS pos: 24-25. LFA-CG. Pr: 0.9913
					Methylobacter luteus	WP_231383569.1	LIPO(Sec/SPII)	0.00306	0.000867	0.994641	0.001432	CS pos: 23-24. IGG-CT. Pr: 0.9951
					Methylobacter marinus	WP_020161092.1	LIPO(Sec/SPII)	0.006173	0.003167	0.987754	0.002907	CS pos: 27-28. IAG-CR. Pr: 0.9890
					Microbulbifer aggregans	WP_226999800.1	LIPO(Sec/SPII)	0.000991	0.000101	0.998551	0.000357	CS pos: 21-22. LQA-CS. Pr: 0.9993
					Microbulbifer yueqingensis	WP_245720640.1	LIPO(Sec/SPII)	0.001316	0.000165	0.997459	0.00106	CS pos: 25-26. LQA-CN. Pr: 0.9984
					Microbulbifer zhoushanensis	WP_255774498.1	LIPO(Sec/SPII)	0.004172	0.000356	0.99315	0.002322	CS pos: 32-33. LQA-CN. Pr: 0.9941
					Moraxella atlantae	WP_115254061.1	LIPO(Sec/SPII)	0.042221	0.012367	0.847975	0.097437	CS pos: 35-36. LTG-CQ. Pr: 0.8365
					Moraxella boevrei	WP_019520878.1	LIPO(Sec/SPII)	0.007351	0.001229	0.725845	0.265575	CS pos: 46-47. LTG-CQ. Pr: 0.7099
					Moraxella bovis	WP_228157805.1	LIPO(Sec/SPII)	0.000653	9.8e-05	0.998978	0.000271	CS pos: 17-18. LLG-CQ. Pr: 0.9996
					Moraxella bovoculi	WP_046700001.1	LIPO(Sec/SPII)	0.002067	0.000138	0.997186	0.000609	CS pos: 24-25. LSA-CQ. Pr: 0.9977
					Moraxella canis	WP_078256392.1	LIPO(Sec/SPII)	0.001069	0.000119	0.998181	0.000631	CS pos: 23-24. LVG-CK. Pr: 0.9990
					Moraxella caprae	WP_036388071.1	LIPO(Sec/SPII)	0.000838	0.000106	0.998758	0.000298	CS pos: 17-18. LLG-CQ. Pr: 0.9994
					Moraxella catarrhalis	WP_003657922.1	LIPO(Sec/SPII)	0.000654	0.000101	0.998606	0.000639	CS pos: 23-24. LVG-CK. Pr: 0.9995
					Moraxella caviae	WP_242620143.1	LIPO(Sec/SPII)	0.008429	0.001343	0.984195	0.006033	CS pos: 37-38. LAG-CQ. Pr: 0.9770
					Moraxella cuniculi	WP_126330834.1	LIPO(Sec/SPII)	0.000583	0.000306	0.998708	0.000403	CS pos: 22-23. LAG-CA. Pr: 0.9995
					Moraxella equi	WP_228144926.1	LIPO(Sec/SPII)	0.000593	0.000108	0.998998	0.000301	CS pos: 17-18. LVG-CQ. Pr: 0.9997
					Moraxella lacunata	WP_115247494.1	LIPO(Sec/SPII)	0.000693	5.1e-05	0.999091	0.000164	CS pos: 20-21. LTA-CQ. Pr: 0.9995
					Moraxella nasovis	WP_242747441.1	LIPO(Sec/SPII)	0.003562	0.000191	0.995458	0.000789	CS pos: 20-21. LMS-CQ. Pr: 0.9963
					Moraxella nonliquefaciens	WP_227713228.1	LIPO(Sec/SPII)	0.001454	7e-05	0.998224	0.000252	CS pos: 18-19. LSA-CQ. Pr: 0.9990
					Moraxella oblonga	WP_084349672.1	LIPO(Sec/SPII)	0.000619	0.000104	0.999025	0.000251	CS pos: 16-17. LTA-CQ. Pr: 0.9997
					Moraxella osloensis	WP_062331337.1	LIPO(Sec/SPII)	0.021849	0.007259	0.672905	0.297987	CS pos: 47-48. LTA-CQ. Pr: 0.6055
					Moraxella ovis	WP_063514108.1	LIPO(Sec/SPII)	0.002942	0.000168	0.996272	0.000618	CS pos: 24-25. LSA-CQ. Pr: 0.9957
					Moraxella pluranimalium	WP_228143749.1	LIPO(Sec/SPII)	0.001076	0.000128	0.998423	0.000374	CS pos: 22-23. LSA-CQ. Pr: 0.9989
					Moraxella porci	WP_078317223.1	LIPO(Sec/SPII)	0.001134	0.000102	0.998476	0.000288	CS pos: 22-23. MSG-CQ. Pr: 0.9988
					Moraxella tetraodonis	WP_239742831.1	LIPO(Sec/SPII)	0.019196	0.004335	0.685411	0.291058	CS pos: 47-48. LTA-CQ. Pr: 0.6433
					Motilimonas eburnea	WP_233073173.1	LIPO(Sec/SPII)	0.004089	0.000124	0.995129	0.000658	CS pos: 18-19. IAG-CA. Pr: 0.9959
					Motilimonas pumila	WP_119909711.1	LIPO(Sec/SPII)	0.236689	0.000189	0.761125	0.001997	CS pos: 19-20. LAH-CA. Pr: 0.7536
					Neisseria animalis	WP_123794792.1	LIPO(Sec/SPII)	0.000757	2.2e-05	0.999473	9.3e-05	CS pos: 19-20. LTG-CS. Pr: 0.9998
					Neisseria animaloris	WP_085390171.1	LIPO(Sec/SPII)	0.001942	6.2e-05	0.997726	0.00027	CS pos: 16-17. LSG-CM. Pr: 0.9985
					Neisseria bacilliformis	WP_040659173.1	LIPO(Sec/SPII)	0.00135	9.1e-05	0.998293	0.000266	CS pos: 18-19. LGA-CQ. Pr: 0.9989
					Neisseria canis	WP_085415954.1	LIPO(Sec/SPII)	0.000518	8.7e-05	0.999081	0.000315	CS pos: 15-16. LAG-CQ. Pr: 0.9998
					Neisseria chenwenguii	WP_089036842.1	LIPO(Sec/SPII)	0.004045	8.1e-05	0.99546	0.000414	CS pos: 17-18. LLG-CA. Pr: 0.9958
					Neisseria cinerea	WP_111727062.1	LIPO(Sec/SPII)	0.002872	0.000104	0.996387	0.000636	CS pos: 16-17. LCS-CS. Pr: 0.9963
					Neisseria dentiae	WP_085365001.1	LIPO(Sec/SPII)	0.001886	0.000121	0.997556	0.000437	CS pos: 16-17. LTG-CM. Pr: 0.9985
					Neisseria elongata	WP_074895688.1	LIPO(Sec/SPII)	0.046884	0.004628	0.86256	0.085928	CS pos: 11-12. LSA-CA. Pr: 0.8562
					Neisseria flavescens	WP_039864015.1	LIPO(Sec/SPII)	0.012095	0.000209	0.986119	0.001578	CS pos: 15-16. LGG-CA. Pr: 0.9859
					Neisseria gonorrhoeae	WP_010358244.1	LIPO(Sec/SPII)	0.002866	0.000108	0.996311	0.000715	CS pos: 16-17. LCS-CS. Pr: 0.9962
					Neisseria iguanae	WP_106740753.1	LIPO(Sec/SPII)	0.006555	9.7e-05	0.992746	0.000602	CS pos: 16-17. FAG-CA. Pr: 0.9932
					Neisseria lactamica	WP_114935479.1	LIPO(Sec/SPII)	0.02775	0.000173	0.968139	0.003938	CS pos: 15-16. LCS-CA. Pr: 0.9643
					Neisseria meningitidis	WP_079260915.1	LIPO(Sec/SPII)	0.002805	0.000108	0.996379	0.000708	CS pos: 16-17. LCS-CS. Pr: 0.9963
					Neisseria sicca	WP_070656705.1	LIPO(Sec/SPII)	0.001076	0.000129	0.998268	0.000527	CS pos: 16-17. LTG-CA. Pr: 0.9994
					Neisseria subflava	WP_137040716.1	LIPO(Sec/SPII)	0.011313	0.000185	0.987212	0.00129	CS pos: 15-16. LGG-CA. Pr: 0.9875
					Neisseria wadsworthii	WP_182073167.1	LIPO(Sec/SPII)	0.000527	8.6e-05	0.999067	0.000321	CS pos: 15-16. LAG-CQ. Pr: 0.9998
					Neisseria weixii	WP_123803823.1	LIPO(Sec/SPII)	0.006327	0.000114	0.992948	0.000611	CS pos: 16-17. LVG-CA. Pr: 0.9939
					Neisseria zalophi	WP_151052619.1	LIPO(Sec/SPII)	0.002392	6.3e-05	0.997302	0.000243	CS pos: 17-18. LSG-CL. Pr: 0.9980
					Neisseria zoodegmatis	WP_085362952.1	LIPO(Sec/SPII)	0.003709	9.2e-05	0.99577	0.000429	CS pos: 16-17. FSG-CL. Pr: 0.9968
					Neopusillimonas maritima	WP_245961280.1	LIPO(Sec/SPII)	0.001692	0.000104	0.997896	0.000308	CS pos: 19-20. LAA-CS. Pr: 0.9976
					Nitrosococcus watsonii	WP_049773039.1	LIPO(Sec/SPII)	0.001129	0.000276	0.997359	0.001236	CS pos: 26-27. LMG-CQ. Pr: 0.9978
					Niveibacterium microcysteis	WP_206254604.1	LIPO(Sec/SPII)	0.002243	0.000207	0.99722	0.00033	CS pos: 20-21. LGG-CA. Pr: 0.9978
					Niveibacterium umoris	WP_183635521.1	LIPO(Sec/SPII)	0.003596	0.000249	0.995679	0.000476	CS pos: 20-21. LGG-CA. Pr: 0.9960
					Noviherbaspirillum cavernae	WP_119741767.1	LIPO(Sec/SPII)	0.005545	0.000375	0.991694	0.002387	CS pos: 24-25. LSA-CA. Pr: 0.8350
					Noviherbaspirillum massiliense	WP_026076212.1	LIPO(Sec/SPII)	0.002415	7.9e-05	0.997316	0.000191	CS pos: 20-21. LAG-CS. Pr: 0.9976
					Noviherbaspirillum pedocola	WP_234484113.1	LIPO(Sec/SPII)	0.003951	0.011276	0.983227	0.001546	CS pos: 32-33. LAG-CA. Pr: 0.9573
					Noviherbaspirillum soli	WP_194715223.1	LIPO(Sec/SPII)	0.004558	0.001071	0.993834	0.000537	CS pos: 26-27. LAA-CG. Pr: 0.9201
					Oceanisphaera avium	WP_086964409.1	LIPO(Sec/SPII)	0.021484	0.000243	0.977576	0.000697	CS pos: 22-23. LSG-CG. Pr: 0.9778
					Oxalicibacterium faecigallinarum	WP_229726393.1	LIPO(Sec/SPII)	0.006402	0.000444	0.992458	0.000696	CS pos: 25-26. LAG-CS. Pr: 0.9857
					Paenalcaligenes niemegkensis	WP_238664123.1	LIPO(Sec/SPII)	0.001902	0.000155	0.997517	0.000427	CS pos: 23-24. LLG-CS. Pr: 0.9978
					Paenalcaligenes suwonensis	WP_166408865.1	LIPO(Sec/SPII)	0.003375	0.000473	0.995077	0.001075	CS pos: 23-24. LSA-CH. Pr: 0.9962
					Pandoraea anapnoica	WP_150738086.1	LIPO(Sec/SPII)	0.004641	0.000617	0.992384	0.002358	CS pos: 32-33. AGA-CT. Pr: 0.9909
					Pandoraea apista	WP_156219671.1	LIPO(Sec/SPII)	0.003222	0.000425	0.995301	0.001052	CS pos: 30-31. VAA-CS. Pr: 0.9957
					Pandoraea aquatica	WP_150577936.1	LIPO(Sec/SPII)	0.009882	0.002304	0.98412	0.003693	CS pos: 32-33. AAA-CT. Pr: 0.9820
					Pandoraea captiosa	WP_246190307.1	LIPO(Sec/SPII)	0.000654	0.000169	0.998848	0.000328	CS pos: 19-20. VTA-CS. Pr: 0.9995
					Pandoraea communis	WP_150689873.1	LIPO(Sec/SPII)	0.006268	0.002792	0.989357	0.001583	CS pos: 31-32. VVA-CS. Pr: 0.9897
					Pandoraea fibrosis	WP_039373124.1	LIPO(Sec/SPII)	0.00178	0.000409	0.997007	0.000804	CS pos: 28-29. VVA-CS. Pr: 0.9963
					Pandoraea horticolens	WP_150620664.1	LIPO(Sec/SPII)	0.010661	0.011799	0.97538	0.00216	CS pos: 31-32. VVA-CS. Pr: 0.9763
					Pandoraea sputorum	WP_224786928.1	LIPO(Sec/SPII)	0.018149	0.002045	0.966695	0.013111	CS pos: 11-12. AGA-CT. Pr: 0.9651
					Paraburkholderia acidipaludis	WP_027796800.1	LIPO(Sec/SPII)	0.001189	0.000136	0.998258	0.000417	CS pos: 18-19. LAA-CA. Pr: 0.9991
					Paraburkholderia acidiphila	WP_158761444.1	LIPO(Sec/SPII)	0.001477	0.000175	0.997889	0.000459	CS pos: 18-19. LSA-CA. Pr: 0.9943
					Paraburkholderia antibiotica	WP_169500953.1	LIPO(Sec/SPII)	0.005427	0.001632	0.991412	0.001529	CS pos: 30-31. LAG-CA. Pr: 0.9864
					Paraburkholderia aromaticivorans	WP_095419311.1	LIPO(Sec/SPII)	0.00207	0.000182	0.997118	0.000631	CS pos: 18-19. LSA-CA. Pr: 0.9983
					Paraburkholderia atlantica	WP_013093880.1	LIPO(Sec/SPII)	0.005808	0.007338	0.982191	0.004663	CS pos: 30-31. LAG-CA. Pr: 0.9800
					Paraburkholderia azotifigens	WP_147235556.1	LIPO(Sec/SPII)	0.002438	0.000235	0.996783	0.000545	CS pos: 18-19. LTS-CA. Pr: 0.9979
					Paraburkholderia bannensis	WP_084161824.1	LIPO(Sec/SPII)	0.007276	0.000929	0.990497	0.001299	CS pos: 31-32. LTA-CQ. Pr: 0.9712
					Paraburkholderia caballeronis	WP_090547782.1	LIPO(Sec/SPII)	0.001714	0.004578	0.993036	0.000672	CS pos: 31-32. LAG-CA. Pr: 0.9918
					Paraburkholderia caribensis	WP_035999842.1	LIPO(Sec/SPII)	0.000865	0.000171	0.998466	0.000498	CS pos: 18-19. LTS-CA. Pr: 0.9995
					Paraburkholderia diazotrophica	WP_090864022.1	LIPO(Sec/SPII)	0.000965	0.00024	0.998193	0.000602	CS pos: 18-19. LTS-CA. Pr: 0.9993
					Paraburkholderia dilworthii	WP_051377368.1	LIPO(Sec/SPII)	0.008417	0.007788	0.982656	0.001138	CS pos: 21-22. LSG-CA. Pr: 0.9827
					Paraburkholderia dinghuensis	WP_221410264.1	LIPO(Sec/SPII)	0.009716	0.000615	0.9886	0.001069	CS pos: 32-33. LAG-CQ. Pr: 0.9746
					Paraburkholderia dioscoreae	WP_007181877.1	LIPO(Sec/SPII)	0.001553	0.000191	0.997663	0.000594	CS pos: 18-19. LSA-CA. Pr: 0.9987
					Paraburkholderia dipogonis	WP_134455980.1	LIPO(Sec/SPII)	0.00091	0.000164	0.998395	0.000531	CS pos: 18-19. LSA-CA. Pr: 0.9994
					Paraburkholderia ferrariae	WP_028224097.1	LIPO(Sec/SPII)	0.001025	0.000153	0.998348	0.000474	CS pos: 18-19. LAA-CA. Pr: 0.9992
					Paraburkholderia franconis	WP_152755030.1	LIPO(Sec/SPII)	0.001056	0.000178	0.998293	0.000473	CS pos: 18-19. LTS-CA. Pr: 0.9993
					Paraburkholderia fynbosensis	WP_175165203.1	LIPO(Sec/SPII)	0.006349	0.001808	0.989728	0.002115	CS pos: 31-32. LTG-CA. Pr: 0.9580
					Paraburkholderia gardini	WP_229013270.1	LIPO(Sec/SPII)	0.001286	0.000187	0.997955	0.000573	CS pos: 18-19. LSA-CA. Pr: 0.9991
					Paraburkholderia ginsengiterrae	WP_064267924.1	LIPO(Sec/SPII)	0.001376	0.000108	0.998186	0.00033	CS pos: 18-19. LAA-CA. Pr: 0.9987
					Paraburkholderia graminis	WP_044020461.1	LIPO(Sec/SPII)	0.002826	0.00021	0.996352	0.000611	CS pos: 18-19. LTS-CA. Pr: 0.9975
					Paraburkholderia guartelaensis	WP_246089082.1	LIPO(Sec/SPII)	0.001805	0.000603	0.99711	0.000483	CS pos: 26-27. VAG-CA. Pr: 0.9945
					Paraburkholderia heleia	WP_042260666.1	LIPO(Sec/SPII)	0.004328	0.00034	0.994418	0.000915	CS pos: 16-17. LAA-CQ. Pr: 0.9958
					Paraburkholderia hiiakae	WP_201695993.1	LIPO(Sec/SPII)	0.0109	0.000253	0.987839	0.001008	CS pos: 16-17. LAA-CQ. Pr: 0.9753
					Paraburkholderia hospita	WP_007586774.1	LIPO(Sec/SPII)	0.001962	0.000206	0.9973	0.000532	CS pos: 18-19. LTS-CA. Pr: 0.9984
					Paraburkholderia humisilvae	WP_217477911.1	LIPO(Sec/SPII)	0.002259	0.00011	0.997271	0.00036	CS pos: 20-21. LSA-CG. Pr: 0.9979
					Paraburkholderia kirstenboschensis	WP_201701603.1	LIPO(Sec/SPII)	0.002316	0.000245	0.996922	0.000517	CS pos: 18-19. LAS-CA. Pr: 0.9979
					Paraburkholderia metrosideri	WP_201644196.1	LIPO(Sec/SPII)	0.001645	0.000137	0.997785	0.000433	CS pos: 18-19. LSA-CA. Pr: 0.9987
					Paraburkholderia mimosarum	WP_042290991.1	LIPO(Sec/SPII)	0.006294	0.000812	0.989328	0.003566	CS pos: 13-14. LAA-CQ. Pr: 0.9901
					Paraburkholderia monticola	WP_062133174.1	LIPO(Sec/SPII)	0.009812	0.002882	0.985286	0.00202	CS pos: 30-31. LAG-CA. Pr: 0.9458
					Paraburkholderia nodosa	WP_28206354.1	LIPO(Sec/SPII)	0.000873	0.00013	0.998645	0.000352	CS pos: 18-19. LAA-CA. Pr: 0.9993
					Paraburkholderia oxyphila	WP_028215952.1	LIPO(Sec/SPII)	0.032506	0.001747	0.951621	0.014126	CS pos: 12-13. VAA-CA. Pr: 0.9505
					Paraburkholderia pallida	WP_134754696.1	LIPO(Sec/SPII)	0.008916	0.000265	0.989456	0.001363	CS pos: 23-24. LAA-CQ. Pr: 0.9886
					Paraburkholderia panacisoli	WP_149674863.1	LIPO(Sec/SPII)	0.001522	0.000211	0.997624	0.000642	CS pos: 18-19. LSA-CA. Pr: 0.9987
					Paraburkholderia phymatum	WP_012403289.1	LIPO(Sec/SPII)	0.002494	0.000231	0.99675	0.000525	CS pos: 18-19. LTS-CA. Pr: 0.9978
					Paraburkholderia phytofirmans	WP_012433103.1	LIPO(Sec/SPII)	0.001164	0.000178	0.9981	0.000558	CS pos: 18-19. LSA-CA. Pr: 0.9992
					Paraburkholderia piptadeniae	WP_087734987.1	LIPO(Sec/SPII)	0.00082	0.000151	0.998607	0.000422	CS pos: 18-19. LTA-CA. Pr: 0.9994
					Paraburkholderia podalyriae	WP_187637651.1	LIPO(Sec/SPII)	0.008948	0.002342	0.985438	0.003271	CS pos: 30-31. LVG-CA. Pr: 0.9358
					Paraburkholderia saeva	WP_228881995.1	LIPO(Sec/SPII)	0.001053	0.000192	0.998128	0.000627	CS pos: 18-19. LTA-CA. Pr: 0.9992
					Paraburkholderia sartisoli	WP_090536886.1	LIPO(Sec/SPII)	0.001838	0.000257	0.99715	0.000755	CS pos: 18-19. LSA-CV. Pr: 0.9986
					Paraburkholderia silvatlantica	WP_110854253.1	LIPO(Sec/SPII)	0.002348	0.00048	0.996138	0.001035	CS pos: 16-17. LAA-CQ. Pr: 0.9976
					Paraburkholderia silviterrae	WP_240763631.1	LIPO(Sec/SPII)	0.058392	0.002726	0.92034	0.018542	CS pos: 12-13. VAA-CA. Pr: 0.9188
					Paraburkholderia sprentiae	WP_027194602.1	LIPO(Sec/SPII)	0.009358	0.004877	0.981457	0.004308	CS pos: 30-31. LVG-CA. Pr: 0.9157
					Paraburkholderia steynii	WP_091779244.1	LIPO(Sec/SPII)	0.001962	0.000212	0.99728	0.000546	CS pos: 18-19. LTS-CA. Pr: 0.9984
					Paraburkholderia susongensis	WP_085486430.1	LIPO(Sec/SPII)	0.010505	0.007309	0.976482	0.005705	CS pos: 35-36. LGG-CA. Pr: 0.9335
					Paraburkholderia tropica	WP_183039257.1	LIPO(Sec/SPII)	0.091009	0.104002	0.738131	0.066858	CS pos: 39-40. LTA-CQ. Pr: 0.3570
					Paraburkholderia tuberum	WP_090811837.1	LIPO(Sec/SPII)	0.008333	0.01045	0.979482	0.001735	CS pos: 30-31. LAG-CA. Pr: 0.9354
					Paraburkholderia ultramafica	WP_175150946.1	LIPO(Sec/SPII)	0.00611	0.003037	0.973499	0.017354	CS pos: 31-32. LTG-CA. Pr: 0.9446
					Paraburkholderia xenovorans	WP_011488429.1	LIPO(Sec/SPII)	0.003081	0.000248	0.99601	0.000661	CS pos: 18-19. LSA-CA. Pr: 0.9972
					Paraburkholderia youngii	WP_176111520.1	LIPO(Sec/SPII)	0.004939	0.01069	0.981875	0.002496	CS pos: 30-31. LAG-CA. Pr: 0.9717
					Parahaliea aestuarii	WP_187275873.1	LIPO(Sec/SPII)	0.002202	0.0002	0.997097	0.000502	CS pos: 24-25. LGA-CA. Pr: 0.9977
					Parahaliea maris	WP_148067665.1	LIPO(Sec/SPII)	0.001971	9.1e-05	0.997619	0.00032	CS pos: 26-27. LSA-CA. Pr: 0.9977
					Paralysiella testudinis	WP_230338444.1	LIPO(Sec/SPII)	0.002212	0.000143	0.997162	0.000484	CS pos: 19-20. LAA-CQ. Pr: 0.9971
					Pararobbsia alpina	WP_175107809.1	LIPO(Sec/SPII)	0.001845	0.000278	0.996973	0.000904	CS pos: 22-23. LAG-CS. Pr: 0.9971
					Pararobbsia silviterrae	WP_121088044.1	LIPO(Sec/SPII)	0.00987	0.000201	0.989273	0.000656	CS pos: 18-19. VTA-CA. Pr: 0.9899
					Photobacterium andalusiense	WP_087853427.1	LIPO(Sec/SPII)	0.003808	0.004072	0.99161	0.00051	CS pos: 25-26. LVG-CA. Pr: 0.9914
					Photobacterium aquimaris	WP_087820429.1	LIPO(Sec/SPII)	0.003998	0.003976	0.991506	0.00052	CS pos: 25-26. LVG-CA. Pr: 0.9914
					Photobacterium damselae	WP_068947129.1	LIPO(Sec/SPII)	0.0044	0.009698	0.984863	0.00104	CS pos: 29-30. LTG-CA. Pr: 0.9794
					Photobacterium frigidiphilum	WP_107245753.1	LIPO(Sec/SPII)	0.006906	0.00114	0.975625	0.01633	CS pos: 31-32. LTG-CA. Pr: 0.8416
					Photobacterium indicum	WP_107257023.1	LIPO(Sec/SPII)	0.005224	0.001062	0.97784	0.015874	CS pos: 31-32. LTG-CA. Pr: 0.8646
					Photobacterium lutimaris	WP_107347223.1	LIPO(Sec/SPII)	0.000729	5.5e-05	0.99898	0.000236	CS pos: 22-23. FIG-CS. Pr: 0.9994
					Photobacterium sanctipauli	WP_245907128.1	LIPO(Sec/SPII)	0.003321	0.000989	0.994435	0.001255	CS pos: 30-31. LVG-CS. Pr: 0.9950
					Photobacterium swingsii	WP_107302557.1	LIPO(Sec/SPII)	0.004513	0.000268	0.99466	0.000558	CS pos: 24-25. LSG-CA. Pr: 0.9934
					Pigmentiphaga kullae	WP_130360032.1	LIPO(Sec/SPII)	0.011751	0.02311	0.962785	0.002354	CS pos: 27-28. LAG-CS. Pr: 0.9519
					Pigmentiphaga litoralis	WP_189613348.1	LIPO(Sec/SPII)	0.034871	0.027558	0.866894	0.070678	CS pos: 38-39. VGG-CA. Pr: 0.8307
					Piscinibacter gummiphilus	WP_085750584.1	LIPO(Sec/SPII)	0.001158	0.000111	0.998407	0.000324	CS pos: 16-17. LVG-CA. Pr: 0.9989
					Pistricoccus aurantiacus	WP_186764371.1	LIPO(Sec/SPII)	0.048643	0.009428	0.84681	0.095119	CS pos: 11-12. LGG-CQ. Pr: 0.8470
					Pollutimonas harenae	WP_130038973.1	LIPO(Sec/SPII)	0.001621	0.00013	0.99696	0.00129	CS pos: 23-24. LIG-CS. Pr: 0.9964
					Pollutimonas nitritireducens	WP_102069874.1	LIPO(Sec/SPII)	0.002467	0.000224	0.995978	0.001331	CS pos: 22-23. VAG-CT. Pr: 0.9909
					Pollutimonas subterranea	WP_102072294.1	LIPO(Sec/SPII)	0.001747	0.000282	0.997017	0.000953	CS pos: 22-23. IAG-CT. Pr: 0.9896
					Pseudidiomarina halophila	WP_126763254.1	LIPO(Sec/SPII)	0.001154	7.7e-05	0.998467	0.000301	CS pos: 19-20. LTA-CQ. Pr: 0.9991
					Pseudidiomarina salinarum	WP_232221279.1	LIPO(Sec/SPII)	0.000594	5.5e-05	0.999226	0.000125	CS pos: 19-20. LAG-CE. Pr: 0.9996
					Pseudoalteromonas spongiae	WP_040641225.1	LIPO(Sec/SPII)	0.000837	0.000136	0.998688	0.000339	CS pos: 17-18. MAG-CA. Pr: 0.9996
					Pseudoduganella plicata	WP_134386885.1	LIPO(Sec/SPII)	0.010167	0.001624	0.984219	0.00399	CS pos: 27-28. LSG-CN. Pr: 0.9821
					Pseudolysobacter antarcticus	WP_129831234.1	LIPO(Sec/SPII)	0.001729	0.000109	0.997743	0.00042	CS pos: 19-20. AVG-CS. Pr: 0.9983
					Pseudomonas asuensis	WP_188866147.1	LIPO(Sec/SPII)	0.001556	8.2e-05	0.998023	0.000339	CS pos: 15-16. LTG-CA. Pr: 0.9987
					Pseudomonas helleri	WP_048372434.1	LIPO(Sec/SPII)	0.001377	0.000155	0.997847	0.000621	CS pos: 20-21. LGG-CS. Pr: 0.9988
					Pseudomonas izuensis	WP_096514239.1	LIPO(Sec/SPII)	0.001235	0.000104	0.998387	0.000274	CS pos: 19-20. LGG-CT. Pr: 0.9989
					Pseudomonas lopnurensis	WP_193679832.1	LIPO(Sec/SPII)	0.00116	0.000187	0.998304	0.000348	CS pos: 21-22. LSG-CS. Pr: 0.9967
					Pseudomonas mangiferae	WP_178106720.1	LIPO(Sec/SPII)	0.002101	0.000102	0.997583	0.000214	CS pos: 15-16. LSG-CT. Pr: 0.9972
					Pseudomonas marincola	WP_150548156.1	LIPO(Sec/SPII)	0.013874	0.000736	0.982332	0.003059	CS pos: 34-35. LAG-CS. Pr: 0.9794
					Pseudomonas mohnii	WP_090466372.1	LIPO(Sec/SPII)	0.001618	8.4e-05	0.99802	0.000279	CS pos: 19-20. LGG-CA. Pr: 0.9986
					Pseudomonas moorei	WP_090326601.1	LIPO(Sec/SPII)	0.001642	0.0001	0.997914	0.000344	CS pos: 18-19. LGG-CA. Pr: 0.9987
					Pseudomonas parafulva	WP_028632904.1	LIPO(Sec/SPII)	0.000804	7.4e-05	0.998938	0.000184	CS pos: 17-18. LAG-CT. Pr: 0.9995
					Pseudomonas phenolilytica	WP_234302690.1	LIPO(Sec/SPII)	0.001469	0.000149	0.998134	0.000248	CS pos: 19-20. LAG-CT. Pr: 0.9987
					Pseudomonas profundi	WP_150300031.1	LIPO(Sec/SPII)	0.005921	0.001705	0.989677	0.002697	CS pos: 27-28. LAG-CS. Pr: 0.9718
					Pseudomonas reinekei	WP_075946504.1	LIPO(Sec/SPII)	0.001747	0.000108	0.997824	0.000322	CS pos: 19-20. LGG-CA. Pr: 0.9984
					Pseudomonas saudimassiliensis	WP_076939745.1	LIPO(Sec/SPII)	0.000712	9.1e-05	0.999034	0.000164	CS pos: 20-21. LAG-CA. Pr: 0.9995
					Pseudomonas sediminis	WP_179544750.1	LIPO(Sec/SPII)	0.008222	0.000339	0.989855	0.001584	CS pos: 21-22. AAG-CA. Pr: 0.9897
					Pseudomonas segetis	WP_141133424.1	LIPO(Sec/SPII)	0.007772	0.026118	0.965025	0.001085	CS pos: 23-24. LAG-CG. Pr: 0.9639
					Pseudomonas sessilinigenes	WP_124347101.1	LIPO(Sec/SPII)	0.00066	8e-05	0.998998	0.000262	CS pos: 18-19. LAG-CA. Pr: 0.9995
					Pseudomonas silesiensis	WP_064680426.1	LIPO(Sec/SPII)	0.001514	8.8e-05	0.998095	0.000303	CS pos: 19-20. LGG-CA. Pr: 0.9985
					Pseudomonas viciae	WP_135847766.1	LIPO(Sec/SPII)	0.001237	8.7e-05	0.998403	0.000272	CS pos: 19-20. LGG-CA. Pr: 0.9989
					Pseudomonas yangonensis	WP_161865425.1	LIPO(Sec/SPII)	0.004925	0.000196	0.993405	0.001474	CS pos: 21-22. VVG-CA. Pr: 0.9937
					Psychrobacter aestuarii	WP_201503880.1	LIPO(Sec/SPII)	0.008357	0.000179	0.989731	0.001734	CS pos: 25-26. LSA-CQ. Pr: 0.9914
					Psychrobacter aquaticus	WP_021813932.1	LIPO(Sec/SPII)	0.002984	0.000497	0.995628	0.000891	CS pos: 25-26. LSA-CQ. Pr: 0.9961
					Psychrobacter aquimaris	WP_198331239.1	LIPO(Sec/SPII)	0.001702	0.000488	0.996412	0.001397	CS pos: 25-26. LSG-CQ. Pr: 0.9956
					Psychrobacter arcticus	WP_011280071.1	LIPO(Sec/SPII)	0.00141	0.000445	0.997376	0.000769	CS pos: 25-26. LSG-CQ. Pr: 0.9968
					Psychrobacter arenosus	WP_201497549.1	LIPO(Sec/SPII)	0.000781	9.7e-05	0.998832	0.00029	CS pos: 24-25. ISG-CQ. Pr: 0.9993
					Psychrobacter celer	WP_198335523.1	LIPO(Sec/SPII)	0.001964	0.00068	0.995985	0.001372	CS pos: 25-26. LSA-CQ. Pr: 0.9966
					Psychrobacter ciconiae	WP_201535784.1	LIPO(Sec/SPII)	0.012606	0.000113	0.982474	0.004806	CS pos: 29-30. VSG-CQ. Pr: 0.9849
					Psychrobacter coccoides	WP_207991100.1	LIPO(Sec/SPII)	0.004694	0.000804	0.992955	0.001548	CS pos: 25-26. LSA-CQ. Pr: 0.9936
					Psychrobacter cryohalolentis	WP_011513144.1	LIPO(Sec/SPII)	0.001354	0.000527	0.997308	0.000812	CS pos: 25-26. LSG-CQ. Pr: 0.9968
					Psychrobacter faecalis	WP_198327928.1	LIPO(Sec/SPII)	0.001529	0.000466	0.997243	0.000762	CS pos: 25-26. LSG-CQ. Pr: 0.9969
					Psychrobacter fozii	WP_110922701.1	LIPO(Sec/SPII)	0.002666	0.000802	0.994263	0.002269	CS pos: 25-26. LVG-CQ. Pr: 0.9948
					Psychrobacter frigidicola	WP_147222611.1	LIPO(Sec/SPII)	0.002762	0.000593	0.995798	0.000847	CS pos: 25-26. LGA-CQ. Pr: 0.9959
					Psychrobacter fulvigenes	WP_201594950.1	LIPO(Sec/SPII)	0.004696	0.000827	0.992228	0.002248	CS pos: 25-26. LSA-CQ. Pr: 0.9922
					Psychrobacter glaciei	WP_189584568.1	LIPO(Sec/SPII)	0.001726	0.000942	0.995456	0.001877	CS pos: 25-26. LSG-CQ. Pr: 0.9947
					Psychrobacter halodurans	WP_207969081.1	LIPO(Sec/SPII)	0.002108	0.000779	0.995883	0.00123	CS pos: 25-26. LSA-CQ. Pr: 0.9965
					Psychrobacter jeotgali	WP_201585475.1	LIPO(Sec/SPII)	0.000959	0.000243	0.997904	0.000894	CS pos: 25-26. LSG-CQ. Pr: 0.9978
					Psychrobacter luti	WP_183618752.1	LIPO(Sec/SPII)	0.001369	0.000332	0.997671	0.000628	CS pos: 25-26. LSG-CQ. Pr: 0.9975
					Psychrobacter lutiphocae	WP_033426955.1	LIPO(Sec/SPII)	0.000559	6.7e-05	0.999098	0.000276	CS pos: 24-25. LTA-CN. Pr: 0.9997
					Psychrobacter maritimus	WP_201628903.1	LIPO(Sec/SPII)	0.001101	0.00032	0.997895	0.000684	CS pos: 25-26. LSG-CQ. Pr: 0.9978
					Psychrobacter okhotskensis	WP_173240070.1	LIPO(Sec/SPII)	0.00175	0.000348	0.997271	0.000631	CS pos: 25-26. LTG-CQ. Pr: 0.9965
					Psychrobacter piechaudii	WP_077451117.1	LIPO(Sec/SPII)	0.0007	0.000125	0.998699	0.000476	CS pos: 26-27. LSA-CS. Pr: 0.9993
					Psychrobacter piscatorii	WP_058025693.1	LIPO(Sec/SPII)	0.002111	0.00044	0.996836	0.000613	CS pos: 25-26. LSA-CQ. Pr: 0.9971
					Psychrobacter proteolyticus	WP_114700289.1	LIPO(Sec/SPII)	0.002361	0.000803	0.995651	0.001185	CS pos: 25-26. LSA-CQ. Pr: 0.9967
					Psychrobacter pygoscelis	WP_131667486.1	LIPO(Sec/SPII)	0.004075	0.000303	0.994403	0.001219	CS pos: 26-27. LAG-CQ. Pr: 0.9956
					Psychrobacter submarinus	WP_201602114.1	LIPO(Sec/SPII)	0.001798	0.00025	0.997469	0.000483	CS pos: 25-26. LVG-CQ. Pr: 0.9978
					Psychrobacter urativorans	WP_062535785.1	LIPO(Sec/SPII)	0.001267	0.000244	0.997504	0.000477	CS pos: 25-26. LVG-CQ. Pr: 0.9979
					Psychrobacter vallis	WP_201598906.1	LIPO(Sec/SPII)	0.003117	0.00063	0.995249	0.001003	CS pos: 25-26. LSA-CQ. Pr: 0.9961
					Psychromonas aquimarina	WP_051303267.1	LIPO(Sec/SPII)	0.00215	0.000146	0.996833	0.000871	CS pos: 16-17. LTA-CI. Pr: 0.9982
					Pulveribacter suum	WP_227001337.1	LIPO(Sec/SPII)	0.019685	0.000131	0.997038	0.0006	CS pos: 16-17. LFS-CA. Pr: 0.9963
					Pusillimonas caeni	WP_118994157.1	LIPO(Sec/SPII)	0.001761	0.000108	0.997585	0.000546	CS pos: 19-20. LAA-CA. Pr: 0.9983
					Pusillimonas noertemannii	WP_017522708.1	LIPO(Sec/SPII)	0.002958	0.000109	0.996494	0.000439	CS pos: 19-20. LAA-CA. Pr: 0.9972
					Ramlibacter agri	WP_240980431.1	LIPO(Sec/SPII)	0.004267	0.002588	0.992435	0.00071	CS pos: 27-28. LAG-CA. Pr: 0.9928
					Ramlibacter monticola	WP_201677235.1	LIPO(Sec/SPII)	0.020942	0.005506	0.972233	0.001318	CS pos: 20-21. LAA-CA. Pr: 0.9718
					Rheinheimera salexigens	WP_070048124.1	LIPO(Sec/SPII)	0.00137	0.000138	0.997811	0.000681	CS pos: 25-26. LTG-CQ. Pr: 0.9980
					Rhodanobacter glycinis	WP_092704895.1	LIPO(Sec/SPII)	0.001899	0.000144	0.997689	0.000268	CS pos: 19-20. LAA-CS. Pr: 0.9983
					Rivibacter subsaxonicus	WP_130432247.1	LIPO(Sec/SPII)	0.001515	0.000372	0.997807	0.000306	CS pos: 21-22. LVG-CA. Pr: 0.9969
					Roseimicrobium gellanilyticum	WP_147263616.1	LIPO(Sec/SPII)	0.005508	0.007926	0.984489	0.002077	CS pos: 27-28. LVS-CA. Pr: 0.9849
					Rudaea cellulosilytica	WP_018974675.1	LIPO(Sec/SPII)	0.001798	0.000555	0.997113	0.000533	CS pos: 21-22. FSA-CS. Pr: 0.9975
					Salinicola halimionae	WP_245392571.1	LIPO(Sec/SPII)	0.003336	0.000119	0.996362	0.000182	CS pos: 18-19. VAG-CS. Pr: 0.9574
					Salinimonas iocasae	WP_139757646.1	LIPO(Sec/SPII)	0.000466	6.5e-05	0.999224	0.000245	CS pos: 24-25. LSG-CA. Pr: 0.9998
					Sediminihaliea albiluteola	WP_220463540.1	LIPO(Sec/SPII)	0.006803	0.001765	0.990222	0.001211	CS pos: 22-23. ASG-CA. Pr: 0.9860
					Seongchinamella unica	WP_165954331.1	LIPO(Sec/SPII)	0.006311	0.00035	0.987404	0.005936	CS pos: 26-27. LAT-CS. Pr: 0.9868
					Shewanella abyssi	WP_248978986.1	LIPO(Sec/SPII)	0.002037	0.000245	0.995669	0.002049	CS pos: 26-27. LVG-CQ. Pr: 0.9954
					Shewanella algae	WP_144165921.1	LIPO(Sec/SPII)	0.000933	9.4e-05	0.998652	0.000322	CS pos: 17-18. LSA-CS. Pr: 0.9994
					Shewanella algidipiscicola	WP_110457757.1	LIPO(Sec/SPII)	0.001356	0.000106	0.998268	0.00027	CS pos: 20-21. LVA-CS. Pr: 0.9972
					Shewanella amazonensis	WP_011760315.1	LIPO(Sec/SPII)	0.001765	0.000154	0.997487	0.000594	CS pos: 22-23. LGG-CS. Pr: 0.9500
					Shewanella aquimarina	WP_249252715.1	LIPO(Sec/SPII)	0.008179	0.002893	0.986296	0.002632	CS pos: 35-36. VSA-CS. Pr: 0.9638
					Shewanella benthica	WP_193632971.1	LIPO(Sec/SPII)	0.001141	0.000132	0.998377	0.000349	CS pos: 20-21. LSA-CS. Pr: 0.9992
					Shewanella canadensis	WP_185826887.1	LIPO(Sec/SPII)	0.001576	0.000138	0.997683	0.000603	CS pos: 16-17. LFS-CA. Pr: 0.9972
					Shewanella carassii	WP_221050831.1	LIPO(Sec/SPII)	0.000607	8.9e-05	0.998997	0.000308	CS pos: 17-18. LSA-CS. Pr: 0.9997
					Shewanella colwelliana	WP_139151876.1	LIPO(Sec/SPII)	0.005154	0.000117	0.994225	0.000504	CS pos: 17-18. LLG-CA. Pr: 0.9949
					Shewanella donghaensis	WP_144213897.1	LIPO(Sec/SPII)	0.000546	6.5e-05	0.999081	0.000307	CS pos: 20-21. LSG-CA. Pr: 0.9998
					Shewanella electrodiphila	WP_248956921.1	LIPO(Sec/SPII)	0.000973	8.6e-05	0.998506	0.000435	CS pos: 20-21. ISG-CA. Pr: 0.9994
					Shewanella fidelis	WP_051435593.1	LIPO(Sec/SPII)	0.004275	0.000221	0.994444	0.00106	CS pos: 25-26. LTG-CQ. Pr: 0.9948
					Shewanella japonica	WP_080916177.1	LIPO(Sec/SPII)	0.000941	8.8e-05	0.998562	0.000409	CS pos: 20-21. VSG-CA. Pr: 0.9995
					Shewanella jiangmenensis	WP_214508489.1	LIPO(Sec/SPII)	0.002906	0.000154	0.996352	0.000588	CS pos: 22-23. LGG-CA. Pr: 0.8344
					Shewanella kaireitica	WP_248975237.1	LIPO(Sec/SPII)	0.001294	0.000143	0.996276	0.002287	CS pos: 26-27. LVG-CQ. Pr: 0.9964
					Shewanella litorisediminis	WP_203324202.1	LIPO(Sec/SPII)	0.000788	0.00013	0.998695	0.000387	CS pos: 22-23. LGG-CS. Pr: 0.9994
					Shewanella loihica	WP_041407065.1	LIPO(Sec/SPII)	0.001842	0.000179	0.99772	0.00026	CS pos: 27-28. VSA-CS. Pr: 0.9973
					Shewanella mesophila	WP_220061335.1	LIPO(Sec/SPII)	0.000685	8.8e-05	0.998874	0.000353	CS pos: 20-21. LVG-CS. Pr: 0.9995
					Shewanella olleyana	WP_248986216.1	LIPO(Sec/SPII)	0.001065	0.000131	0.998272	0.000532	CS pos: 20-21. ISG-CA. Pr: 0.9993
					Shewanella pealeana	WP_012154713.1	LIPO(Sec/SPII)	0.002009	0.000315	0.996299	0.001377	CS pos: 26-27. LVG-CQ. Pr: 0.9970
					Shewanella piezotolerans	WP_020911820.1	LIPO(Sec/SPII)	0.001212	0.000136	0.996552	0.0021	CS pos: 26-27. LVG-CQ. Pr: 0.9963
					Shewanella pneumatophori	WP_248950953.1	LIPO(Sec/SPII)	0.009929	0.000282	0.986609	0.00318	CS pos: 25-26. LTG-CQ. Pr: 0.9877
					Shewanella psychrotolerans	WP_220068436.1	LIPO(Sec/SPII)	0.001012	9.1e-05	0.998704	0.000192	CS pos: 20-21. IAG-CS. Pr: 0.9992
					Shewanella schlegeliana	WP_244999894.1	LIPO(Sec/SPII)	0.014494	0.00045	0.972447	0.012608	CS pos: 11-12. LVG-CQ. Pr: 0.9757
					Shewanella sediminis	WP_012142118.1	LIPO(Sec/SPII)	0.001141	0.000105	0.998288	0.000466	CS pos: 16-17. LFS-CT. Pr: 0.9991
					Shewanella waksmanii	WP_245608418.1	LIPO(Sec/SPII)	0.059078	0.000114	0.939974	0.000834	CS pos: 14-15. IGA-CS. Pr: 0.9395
					Shewanella zhangzhouensis	WP_220064931.1	LIPO(Sec/SPII)	0.001978	0.00014	0.997349	0.000532	CS pos: 22-23. LGG-CS. Pr: 0.9325
					Simplicispira suum	WP_106445149.1	LIPO(Sec/SPII)	0.001262	0.000544	0.997644	0.000549	CS pos: 24-25. VGA-CS. Pr: 0.9984
					Sinobacterium caligoides	WP_148059444.1	LIPO(Sec/SPII)	0.000649	9.6e-05	0.998782	0.000474	CS pos: 22-23. LGG-CS. Pr: 0.9994
					Snodgrassella alvi	WP_025330689.1	LIPO(Sec/SPII)	0.000782	9.5e-05	0.998816	0.000306	CS pos: 24-25. LAA-CQ. Pr: 0.9994
					Snodgrassella gandavensis	WP_239323958.1	LIPO(Sec/SPII)	0.012026	9e-05	0.987196	0.000688	CS pos: 24-25. LNA-CQ. Pr: 0.9841
					Stappia sediminis	WP_160776056.1	LIPO(Sec/SPII)	0.00325	9.1e-05	0.99636	0.000299	CS pos: 21-22. LAA-CA. Pr: 0.9947
					Steroidobacter agariperforans	WP_129649197.1	LIPO(Sec/SPII)	0.018441	0.001564	0.963744	0.016251	CS pos: 26-27. FAA-CA. Pr: 0.9635
					Stutzerimonas degradans	WP_102828775.1	LIPO(Sec/SPII)	0.00163	0.000154	0.997982	0.000234	CS pos: 19-20. LVG-CT. Pr: 0.9985
					Stutzerimonas nitrititolerans	WP_122078279.1	LIPO(Sec/SPII)	0.007666	0.005704	0.975165	0.011465	CS pos: 34-35. LSG-CA. Pr: 0.9689
					Stutzerimonas nosocomialis	WP_138406751.1	LIPO(Sec/SPII)	0.005344	0.000101	0.99417	0.000385	CS pos: 13-14. LAG-CA. Pr: 0.9951
					Sulfurisoma sediminicola	WP_121241977.1	LIPO(Sec/SPII)	0.002259	0.028104	0.966011	0.003626	CS pos: 26-27. VSG-CA. Pr: 0.9640
					Syntrophotalea carbinolica	WP_052643412.1	LIPO(Sec/SPII)	0.000754	0.000114	0.998541	0.000591	CS pos: 18-19. LSG-CT. Pr: 0.9997
					Teichococcus oryzae	WP_206667937.1	LIPO(Sec/SPII)	0.002835	0.002355	0.992165	0.002646	CS pos: 36-37. LAG-CG. Pr: 0.9292
					Teredinibacter franksiae	WP_185236122.1	LIPO(Sec/SPII)	0.002086	0.000145	0.996191	0.001577	CS pos: 27-28. FIG-CA. Pr: 0.9962
					Thalassolituus alkanivorans	WP_230330613.1	LIPO(Sec/SPII)	0.016006	0.000928	0.883826	0.099241	CS pos: 10-11. FAG-CA. Pr: 0.8823
					Thauera terpenica	WP_245543103.1	LIPO(Sec/SPII)	0.016364	0.001323	0.981317	0.000996	CS pos: 30-31. LGG-CS. Pr: 0.9792
					Thiocapsa bogorovii	WP_232406486.1	LIPO(Sec/SPII)	0.001027	7.2e-05	0.99868	0.00022	CS pos: 19-20. LSG-CA. Pr: 0.9992
					Thiohalospira halophila	WP_093429128.1	LIPO(Sec/SPII)	0.001488	0.000241	0.997675	0.000596	CS pos: 23-24. LTG-CD. Pr: 0.9979
					Thiopseudomonas alkaliphila	WP_053103583.1	LIPO(Sec/SPII)	0.001529	0.000166	0.997818	0.000487	CS pos: 20-21. LTS-CT. Pr: 0.9988
					Thiopseudomonas denitrificans	WP_240622494.1	LIPO(Sec/SPII)	0.035804	0.009212	0.803502	0.151482	CS pos: 10-11. LTG-CA. Pr: 0.7980
					Thiothrix eikelboomii	WP_078924160.1	LIPO(Sec/SPII)	0.007678	0.000171	0.991339	0.000813	CS pos: 21-22. LTA-CA. Pr: 0.8241
					Uliginosibacterium aquaticum	WP_170022566.1	LIPO(Sec/SPII)	0.001313	0.000164	0.998049	0.000474	CS pos: 17-18. IGA-CA. Pr: 0.9985
					Umboniibacter marinipuniceus	WP_121876830.1	LIPO(Sec/SPII)	0.017878	0.000975	0.974422	0.006725	CS pos: 24-25. LTS-CR. Pr: 0.9119
					Uruburuella suis	WP_132952186.1	LIPO(Sec/SPII)	0.003841	0.00011	0.995625	0.000424	CS pos: 16-17. LSA-CQ. Pr: 0.9965
					Uruburuella testudinis	WP_244783980.1	LIPO(Sec/SPII)	0.00121	9.1e-05	0.99833	0.000369	CS pos: 16-17. LAG-CQ. Pr: 0.9991
					Variovorax soli	WP_068639969.1	LIPO(Sec/SPII)	0.001207	0.000147	0.998374	0.000271	CS pos: 21-22. FSA-CS. Pr: 0.9987
					Vibrio alfacsensis	WP_221070664.1	LIPO(Sec/SPII)	0.000464	6.3e-05	0.999227	0.000245	CS pos: 19-20. LAA-CS. Pr: 0.9998
					Vibrio atypicus	WP_159656295.1	LIPO(Sec/SPII)	0.011443	0.000154	0.987651	0.000753	CS pos: 14-15. LLA-CS. Pr: 0.9880
					Vibrio campbellii	WP_103414516.1	LIPO(Sec/SPII)	0.000475	4.2e-05	0.999355	0.000127	CS pos: 19-20. ISA-CS. Pr: 0.9998
					Vibrio europaeus	WP_198928032.1	LIPO(Sec/SPII)	0.011853	0.00019	0.982866	0.005091	CS pos: 12-13. LVG-CA. Pr: 0.9801
					Vibrio fluminensis	WP_228481510.1	LIPO(Sec/SPII)	0.003989	5.8e-05	0.995745	0.000208	CS pos: 16-17. LVG-CE. Pr: 0.9965
					Vibrio gelatinilyticus	WP_244356721.1	LIPO(Sec/SPII)	0.00146	7.6e-05	0.99819	0.000274	CS pos: 21-22. LTG-CV. Pr: 0.9988
					Vibrio hangzhouensis	WP_103878747.1	LIPO(Sec/SPII)	0.00059	8.1e-05	0.998979	0.000349	CS pos: 21-22. LSG-CV. Pr: 0.9997
					Vibrio hippocampi	WP_237486763.1	LIPO(Sec/SPII)	0.001231	9.6e-05	0.998299	0.000374	CS pos: 20-21. ITG-CA. Pr: 0.9986
					Vibrio hyugaensis	WP_045397095.1	LIPO(Sec/SPII)	0.000681	4.2e-05	0.999156	0.000121	CS pos: 19-20. ISA-CS. Pr: 0.9996
					Vibrio inusitatus	WP_141344637.1	LIPO(Sec/SPII)	0.000425	4.2e-05	0.999356	0.000177	CS pos: 20-21. LSG-CA. Pr: 0.9998
					Vibrio jasicida	WP_038864993.1	LIPO(Sec/SPII)	0.000581	4.1e-05	0.999255	0.000123	CS pos: 19-20. VSA-CS. Pr: 0.9997
					Vibrio owensii	WP_078609919.1	LIPO(Sec/SPII)	0.000558	4.2e-05	0.999276	0.000124	CS pos: 19-20. VSA-CS. Pr: 0.9997
					Vibrio pacinii	WP_157631121.1	LIPO(Sec/SPII)	0.004416	0.000164	0.994513	0.000908	CS pos: 16-17. LSG-CA. Pr: 0.9958
					Vibrio panuliri	WP_075714519.1	LIPO(Sec/SPII)	0.016353	0.000134	0.983079	0.000433	CS pos: 16-17. LIG-CQ. Pr: 0.9841
					Vibrio parahaemolyticus	WP_005479787.1	LIPO(Sec/SPII)	0.000859	7.5e-05	0.99887	0.000197	CS pos: 19-20. LSA-CS. Pr: 0.9995
					Vibrio ponticus	WP_232060546.1	LIPO(Sec/SPII)	0.003737	5.9e-05	0.995986	0.000218	CS pos: 16-17. LVG-CE. Pr: 0.9967
					Vibrio proteolyticus	WP_021704875.1	LIPO(Sec/SPII)	0.001688	0.000127	0.997338	0.000848	CS pos: 23-24. LNG-CS. Pr: 0.9915
					Vibrio rhodolitus	WP_244204676.1	LIPO(Sec/SPII)	0.004127	5.7e-05	0.9956	0.000216	CS pos: 16-17. LVG-CE. Pr: 0.9964
					Vibrio rotiferianus	WP_088879846.1	LIPO(Sec/SPII)	0.00042	3.2e-05	0.999442	0.000106	CS pos: 19-20. ISA-CS. Pr: 0.9998
					Vibrio tubiashii	WP_174329853.1	LIPO(Sec/SPII)	0.012991	0.000221	0.981019	0.005769	CS pos: 12-13. LVG-CA. Pr: 0.9779
					Vibrio ulleungensis	WP_205157385.1	LIPO(Sec/SPII)	0.000885	0.000119	0.998165	0.000831	CS pos: 23-24. FSG-CA. Pr: 0.9992
					Vibrio variabilis	WP_239671037.1	LIPO(Sec/SPII)	0.000838	0.000106	0.998637	0.00042	CS pos: 21-22. LSG-CV. Pr: 0.9994
					Vibrio vulnificus	WP_011081635.1	LIPO(Sec/SPII)	0.012173	0.000155	0.986917	0.000755	CS pos: 14-15. LLA-CS. Pr: 0.9873
					Vitreoscilla massiliensis	WP_082625633.1	LIPO(Sec/SPII)	0.002884	0.000107	0.996168	0.00084	CS pos: 34-35. LSA-CA. Pr: 0.7506
					Vitreoscilla stercoraria	WP_019957002.1	LIPO(Sec/SPII)	0.037895	0.000753	0.95631	0.005042	CS pos: 33-34. LSA-CA. Pr: 0.9563
					Vreelandella subglaciescola	WP_079555022.1	LIPO(Sec/SPII)	0.005997	0.000553	0.991573	0.001877	CS pos: 14-15. LGG-CA. Pr: 0.9926
					Wielerella bovis	WP_249442288.1	LIPO(Sec/SPII)	0.000731	0.00013	0.99877	0.00037	CS pos: 18-19. LAA-CQ. Pr: 0.9994
					Xenophilus azovorans	WP_084217322.1	LIPO(Sec/SPII)	0.001478	0.00028	0.998021	0.000221	CS pos: 23-24. LAG-CS. Pr: 0.9943

## Sheet: Strains-plasmids
Strains	Genotype	Reference
W3110	E.coli K-12 wild type	E.coli Genetic Stock Center (Yale)
SM10 λ pir	E. coli, λpir host for R6K origin plasmids and mobilizing strain, KanR	(1)
W3clsABC	E. coli W3110 cardiolipin deficient mutant	(2)
5075	A. baumannii 5075-UW wild-type	(3)
5075 clsC	5075, ABUW_RS10015 (ABUW_2062::T26), tetR	(3)
5075 clsO	5075, ABUW_RS02470 (ABUW_0503::T26), tetR	(3)
5075 clsD	5075, ABUW_RS02955 (ABUW_0601::T26), tetR	(3)
19606	A. baumannii 19606, wild-type	ATCC
ΔclsC	19606, ΔHMPREF0010_00607, marker-less	This study
ΔclsO	19606, ΔHMPREF0010_03706, marker-less	This study
ΔclsD	19606, ΔHMPREF0010_02731, marker-less	This study
ΔclsCO	19606, ΔclsC, ΔHMPREF0010_03706, marker-less	This study
DclsCD	19606, ΔclsC, ΔHMPREF0010_02731, marker-less	This study
ΔclsOD	19606, ΔclsD, ΔHMPREF0010_03706, marker-less	This study
ΔclsCOD	19606, triple ΔclsCOD deletion mutant, marker-less	This study
ΔclsCOD mlaA	19606, ΔclsCOD ΔmlaA tetra deletion mutant, marker-less	This study
Plasmids
pKD4	plasmid source of nptII gene flanked by FRT sites, kanR, ampR	(4)
pEMGT	Suicide plasmid carries two SceI target sites flanking the MCS, telluriteR	(5)
pEMGT::ΔclsO	clsOAb flanking regions cloned into pEMGT EcoRI/BamHI	This study
pSW-apramycin	Broad host range plasmid bears the SceI encoding gene, apramycinR	(5)
pMM-Kan	pMMB67EH plasmid used for complementation, kanR	(6)
pMM-Tet	pMMB67EH plasmid used for complementation, tetR	(6)
pMM-RECAb	pMMB67EH plasmid carrying the RecAb system, tetR	(6)
pMM-FLP	pMMB67EH plasmid carrying the recombinase flippase Flp, tetR	(6)
pET-ClsOAb	clsOAb cloned into pET21a+ NdeI/HindIII, ampR.	This study
pET-ClsOHis8-Ab	His8-tagged clsOAb at C-terminal cloned into pET21a+ NdeI/HindIII, ampR.	This study
pBAD18	High copy number expression vector, pBAD promoter (araBAD), pBR322 origin ampR	(7)
pClsAEc	E.coli K-12 clsA gene cloned into pBAD18, ampR	(8)
pClsOAb	clsOAb cloned into pBAD18 KpnI/HindIII, ampR	This study
pHis8-ClsOAb	8X His-tagged to clsO at N-terminal in pClsOAb	This study
pClsO-His8Ab	8X His-tagged to clsO at C-terminal in pClsOAb	This study
pClsOMc	Moraxella catarrhalis BBH18, MCR_RS04905 cloned into pBAD18 EcoRI/KpnI, ampR. Construct synthesized by Genscript	This study
pClsONm	Neisseria meningitidis NCTC10025, EL297_RS03345 cloned into pBAD18-EcoRI/KpnI, ampR. Construct synthesized by Genscript	This study
pClsOHp	Helicobacter pylori 26695, HP_RS00925 cloned into pBAD18-EcoRI/HindIII, ampR. Construct synthesized by Genscript	This study
pClsOSa	Snodgrassella alvi wkB2, SALWKB2_RS05555 cloned into pBAD18-EcoRI/KpnI, ampR.Construct synthesized by Genscript	This study
pClsCAb	HMPREF0010_00607 cloned into pBAD18 EcoRI/SalI, ampR. Construct synthesized by Genscript	This study
pClsDAb	HMPREF0010_02731 cloned into pBAD18 KpnI/HindII, ampR. Construct synthesized by Genscript	This study
pMMClsCAb	HMPREF0010_00607 cloned into pMMB67EH EcoRI/SalI, KanR. Construct synthesized by Genscript	This study
pMMClsOAb	HMPREF0010_03706 cloned into pMMB67EH KpnI/BamHI, kanR. Construct synthesized by Genscript	This study
pMMHis8ClsOAb	8X His-tagged ClsO at N-terminal in pMMClsOAb. Construct synthesized by Genscript	This study
pMMClsDAb	HMPREF0010_02731 cloned into pMMB67EH KpnI/HindIII, kanR. Construct synthesized by Genscript	This study
pMM2739His	pMMB67EH plasmid carrying His-tagged HMPREF0010_02739 at C-terminal, tetR	(9)
pMM-MlaCAb	HMPREF0010_02607 cloned into pMMB67EH EcoRI/BamHI, kanR	This study
pMMHis8MlaCAb	8X His-tagged MlaC at N-terminal in pMM-MlaCAb, kanR	This study
pMMSKK-His8ClsOAb	Lol sorting region of ClsO modified to SKK(3+ to 4+) in pMMHis8ClsOAb	This study
pMMSKKE-His8ClsOAb	Lol sorting region of ClsO modified to SKKE(3+ to 5+) in pMMHis8ClsOAb	This study
pMMSKKEE-His8ClsOAb	Lol sorting region of ClsO modified to SKKEE(3+ to 6+) in pMMHis8ClsOAb	This study
S21	1X FLAG inserted after S21 in pMMHis8ClsOAb.	This study
L44	1X FLAG inserted after L44 in pMMHis8ClsOAb.	This study
Q243	1X FLAG inserted after Q293 in pMMHis8ClsOAb.	This study
P301	1X FLAG inserted after P301 in pMMHis8ClsOAb.	This study
K340	1X FLAG inserted after K340 in pMMHis8ClsOAb.	This study
G394	1X FLAG inserted after G294 in pMMHis8ClsOAb.	This study
K473	1X FLAG inserted after K473 in pMMHis8ClsOAb.	This study
	References:
	1. Miller VL, Mekalanos JJ. A novel suicide vector and its use in construction of insertion mutations: osmoregulation of outer membrane proteins and virulence determinants in Vibrio cholerae requires toxR. J Bacteriol. 1988 Jun;170(6):2575-83. doi: 10.1128/jb.170.6.2575-2583.1988. PMID: 2836362; PMCID: PMC211174.
	2. B.K. Tan, M. Bogdanov, J. Zhao, W. Dowhan, C.R.H. Raetz, & Z. Guan, Discovery of a cardiolipin synthase utilizing phosphatidylethanolamine and phosphatidylglycerol as substrates, Proc. Natl. Acad. Sci. U.S.A. 109 (41) 16504-16509, https://doi.org/10.1073/pnas.1212797109 (2012).
	3. Gallagher LA, Ramage E, Weiss EJ, Radey M, Hayden HS, Held KG, Huse HK, Zurawski DV, Brittnacher MJ, Manoil C.2015.Resources for Genetic and Genomic Analysis of Emerging Pathogen Acinetobacter baumannii. J Bacteriol197:.https://doi.org/10.1128/jb.00131-15
	4. Datsenko KA, Wanner BL. One-step inactivation of chromosomal genes in Escherichia coli K-12 using PCR products. Proc Natl Acad Sci U S A. 2000 Jun 6;97(12):6640-5. doi: 10.1073/pnas.120163297. PMID: 10829079; PMCID: PMC18686.
	5. Rubén de Dios, Kavita Gadar, Ronan R McCarthy, A high-efficiency scar-free genome-editing toolkit for Acinetobacter baumannii, Journal of Antimicrobial Chemotherapy, Volume 77, Issue 12, December 2022, Pages 3390–3398, https://doi.org/10.1093/jac/dkac328
	6. Tucker AT, Nowicki EM, Boll JM, Knauf GA, Burdis NCTrent MS, Davies BW2014.Defining Gene-Phenotype Relationships in Acinetobacter baumannii through One-Step Chromosomal Gene Inactivation. mBio5:10.1128/mbio.01313-14.https://doi.org/10.1128/mbio.01313-14
	7. Guzman LM, Belin D, Carson MJ, Beckwith J.1995.Tight regulation, modulation, and high-level expression by vectors containing the arabinose PBAD promoter. J Bacteriol177:.https://doi.org/10.1128/jb.177.14.4121-4130.1995
	8. M.V. Douglass, F. Cléon, & M.S. Trent, Cardiolipin aids in lipopolysaccharide transport to the gram-negative outer membrane, Proc. Natl. Acad. Sci. U.S.A. 118 (15) e2018329118, https://doi.org/10.1073/pnas.2018329118 (2021).
	9. J.M. Boll, A.A. Crofts, K. Peters, V. Cattoir, W. Vollmer, B.W. Davies, & M.S. Trent, A penicillin-binding protein inhibits selection of colistin-resistant, lipooligosaccharide-deficient Acinetobacter baumannii, Proc. Natl. Acad. Sci. U.S.A. 113 (41) E6228-E6237, https://doi.org/10.1073/pnas.1611594113 (2016).

## Sheet: Primers
Name	Sequence 5'-3'	Purpose
pB1-F	TAATCGGGGTACCCGAAGAAGGAGATATACATGGCTCAGTCATTTCACAGTAAACAAC	Subcloning ClsOAb and C-terminal ClsOHis8Ab into pBAD18
pB1-R	TTATCCGCAAGCTTTTACATGAAGCCTTCCAGCGG	Subclonig ClsOAb into pBAD18
pB2-R	TTATCCGCAAGCTTTTACATGTGGTGATGGTG	Subcloning C-terminal ClsOHis8Ab into pBAD18
pBN3-F	ACCACCACCATCACCACCCAAAGCACAGCCCG	Insertion N-terminal His8 into pClsOAb
pBN3-R	GGTGATGGCTGCTGCCGAGGGTGGAACAACCG	Insertion N-terminal His8 into pClsOAb
19 P1-clsC	TACAGTTATTGTGAATTTTGACATATAAATTGAATATAAGAATGCTCTTATAGCTCTAACCTGGATGCAAATTAAATGCTTACATGATCAACCAGCTATATGAGCAGTACAGTACTATGGCCTTAGTGTAGGCTGGAGCTGCTTC	clsCAb deletion
19 P2-clsC	AATTTATATCGATTACCGTCATCTTCTAGAGCATATCCATTAGCTCTCGAGAAAAAAGCAGAAGCCTATCAGAAATTCTTTAAGGAAATCGGTTTCTTGTAATAAGAAAATTACATCATCCACTCCATATGAATATCCTCCTTAG	clsCAb deletion
verclsC-F	GCTCGGTCGGAGTATCAGAG	Verification of chromosomal 19606 ΔclsC
verclsC-R	AGAGACCCATCCACTGCAAC	Verification of chromosomal 19606 ΔclsC
19 P1-clsD	TTGGACGTAACTTTACCGTCGGTGTAGATTTTAGTTTCTAAGGCTTCAACACGAAACTAAACTTGAAAAATCAAGCCAAAAGACCTAATTTGAAACTATCAAGTTAGGTCTTTTTTATGCGTATTGTGTAGGCTGGAGCTGCTTC	clsDAb deletion
19 P2-clsD	ACTACGCACTTTGTTTGTCTTGCGCTCGAAGCAGACGATGTTTGCTTTCCCTCGCTCAGGTTGTGGATGACTCTAGGCACAAGCCATTTTTGGAAAACTTCAAGATAGTGATTAAAAAGTCGATACATATGAATATCCTCCTTAG	clsDAb deletion
verclsD-F	TGCGGCTTATGAAACCGAAACAG	Verification of chromosomal 19606 ΔclsD
verclsD-R	CTTTGGTTTCGCCCAAAGTAACC	Verification of chromosomal 19606 ΔclsD
UpAbclsO-BamHI	TAATCGCGGATCCGTTACCCACGGAAGTTCGACCTGC	assembly PCR-ΔclsO, cloning into pEMGT
UpAbclsO-R	CTGTTTGGAATGAAAGGATTGTGCC	assembly PCR-ΔclsO, cloning into pEMGT
DownAbclsO-F	GGCACAATCCTTTCATTCCAAACAGATGGATGAAAACTTAAACAAATATGC	assembly PCR-ΔclsO, cloning into pEMGT
DownAbclsO-R	GATCGTTAGTGAAATTTTATGACTC	assembly PCR-ΔclsO, cloning into pEMGT
pEMGT-F	CCAGGCTTTACACTTTATGCTTCCGG	Cloning verification in pEMGT
pEMGT-R	GGATCGAGCCCCATTCGCC	Cloning verification in pEMGT
verclsO-F	TCATGCGAATAGAAACCACG	verification of chromosomal 19606 ΔclsO
verclsO-R	ATCTGCACCAGCTGACTGTG	verification of chromosomal 19606 ΔclsO
pMlaC-F	ATTTAACCGGAATTCAAGAAGGAGATATACATGAAGGAGTGGTTCCAGGTGAATACG	cloning MlaCAb into pMMB67EH
pMlaC-R	TAATCGCGGATCCTTATTTTTGTTTATTCTGATTAACAGCAGCATCTGC	cloning MlaCAb into pMMB67EH
pHmlaC-F	CACCACCACCACTCAGAAGCACCACCTGAC	Insertion N-terminal His8 into pMM-MlaCAb
pHMlaC-R	GTGGTGGTGGTGAGGTGCAGCAAAAGCTG	Insertion N-terminal His8 into pMM-MlaCAb
19 P1-mlaA	GGCTATATTTCTATATAATTTGATCAATTTTACATTGATAATAGCTTATCGCTTCTGTATTAAAATATATCTCTACCCAACTGCATATTGAATATAGCCTGGCTAGCGGTTAAGGAATTATATGAATTATGTGTAGGCTGGAGCTGCTTC	mlaAAb deletion
19 P2-mlaA	AGATATGGTAGTCCTTTTTCAAGATCACTTTATCCATCATAGAGGATGTATGACCAAAATCAAGGTATTGCCTTACTATAAGAAAAATGCAATACCTTGATTTGTCCTTTAATTATTTTTCGGTTTTATCCATATGAATATCCTCCTTAG	mlaAAb deletion
vermlaA-F	ATTGAATATAGCCTGGCTAGCG	Verification of chromosomal 19606 ΔmlaA
vermlaA-R	ATCACGATTGTAGGTAAACGCC	Verification of chromosomal 19606 ΔmlaA
pK2-F	AAGAAAGGCAGCAGCCATCAC	Substitution of ClsO Lol sorting region to KK
pK2-R	GCTACAACCTGTCAAAGC	Substitution of ClsO Lol sorting region to KK
pK2E-F	AAGAAGGCAGCAGCCATCAC	Substitution of ClsO Lol sorting region to KKE
pK2E-R	TCTTGCTACAACCTGTCAAAGC	Substitution of ClsO Lol sorting region to KKE
pK2E2-F	GAAGAAGGCAGCAGCCATCAC	Substitution of ClsO Lol sorting region to KKEE
pK2E2-R	TTTCTTGCTACAACCTGTCAAAGC	Substitution of ClsO Lol sorting region to KKEE
